# Supplementary material for: The Identification of Potential Drugs for Dengue Hemorrhagic Fever: Network-Based Drug Reprofiling Study
Source: JMIR Bioinform Biotechnol. 2023 May 9;4:e37306. doi: 10.2196/37306 (PMC11135182; doi:10.2196/37306)
Supplement: Multimedia Appendix 1 [file bioinform_v4i1e37306_app1.xlsx]

## Sheet: DHF interacting human gene
Symbol	Description	Category	GIFtS	GC id	Score
IL6	Interleukin 6	Protein Coding	48	C07P022725	137.61
TNF	Tumor Necrosis Factor	Protein Coding	49	GC06P061170	136.4
TP53	Tumor Protein P53	Protein Coding	52	GC17M007661	125.62
IL10	Interleukin 10	Protein Coding	46	GC01M206767	110.92
IFNG	Interferon Gamma	Protein Coding	46	GC12M068154	107.33
CD209	CD209 Molecule	Protein Coding	42	GC19M007739	105.12
IL1B	Interleukin 1 Beta	Protein Coding	47	GC02M112829	90.62
HLA-DRB1	Major Histocompatibility Complex, Class II, DR Beta 1	Protein Coding	46	GC06M032578	88.76
F2	Coagulation Factor II, Thrombin	Protein Coding	47	GC11P046720	82.5
ALB	Albumin	Protein Coding	48	GC04P073397	81.38
KRAS	KRAS Proto-Oncogene, GTPase	Protein Coding	50	GC12M025204	78.3
TGFB1	Transforming Growth Factor Beta 1	Protein Coding	50	GC19M041301	77.46
CXCL8	C-X-C Motif Chemokine Ligand 8	Protein Coding	40	GC04P073740	76.51
VEGFA	Vascular Endothelial Growth Factor A	Protein Coding	47	GC06P043770	75.77
1HLA-B	Major Histocompatibility Complex, Class I, B	Protein Coding	46	GC06M051345	73.68
ICAM1	Intercellular Adhesion Molecule 1	Protein Coding	49	GC19P010270	73.22
PIK3CA	Phosphatidylinositol-4,5-Bisphosphate 3-Kinase Catalytic Subunit Alpha	Protein Coding	52	GC03P179148	72.42
APOE	Apolipoprotein E	Protein Coding	49	GC19P044906	72.38
AKT1	AKT Serine/Threonine Kinase 1	Protein Coding	52	GC14M104769	71.17
CCL2	C-C Motif Chemokine Ligand 2	Protein Coding	48	GC17P034255	70.55
ACE	Angiotensin I Converting Enzyme	Protein Coding	49	GC17P063477	70.49
TLR4	Toll Like Receptor 4	Protein Coding	50	GC09P117704	69.52
JAK2	Janus Kinase 2	Protein Coding	52	GC09P004985	69.18
CRP	C-Reactive Protein	Protein Coding	45	GC01M159721	68.59
CCL5	C-C Motif Chemokine Ligand 5	Protein Coding	42	GC17M035871	67.96
IFNA1	Interferon Alpha 1	Protein Coding	38	GC09P021543	65.24
CD4	CD4 Molecule	Protein Coding	48	GC12P006786	63.97
TLR3	Toll Like Receptor 3	Protein Coding	50	GC04P186059	63.79
CCR5	C-C Motif Chemokine Receptor 5	Protein Coding	45	GC03P046383	63.36
SERPINE1	Serpin Family E Member 1	Protein Coding	49	GC07P101127	62.92
IL2	Interleukin 2	Protein Coding	44	GC04M122451	62.91
IL4	Interleukin 4	Protein Coding	44	GC05P132673	62.76
HLA-A	Major Histocompatibility Complex, Class I, A	Protein Coding	46	GC06P061131	62.4
STAT3	Signal Transducer And Activator Of Transcription 3	Protein Coding	51	GC17M042313	61.84
STAT1	Signal Transducer And Activator Of Transcription 1	Protein Coding	52	GC02M190908	61.84
F3	Coagulation Factor III, Tissue Factor	Protein Coding	44	GC01M094530	60.07
CCL3	C-C Motif Chemokine Ligand 3	Protein Coding	38	GC17M036088	58.44
CTLA4	Cytotoxic T-Lymphocyte Associated Protein 4	Protein Coding	44	GC02P203867	58.01
CASP3	Caspase 3	Protein Coding	49	GC04M184627	57.61
MAPK1	Mitogen-Activated Protein Kinase 1	Protein Coding	51	GC22M021759	57.34
PTGS2	Prostaglandin-Endoperoxide Synthase 2	Protein Coding	48	GC01M186640	57.1
ELANE	Elastase, Neutrophil Expressed	Protein Coding	45	GC19P000889	57.07
FCGR2A	Fc Fragment Of IgG Receptor IIa	Protein Coding	45	GC01P161505	56.55
IL13	Interleukin 13	Protein Coding	43	GC05P132656	56.36
HLA-DQB1	Major Histocompatibility Complex, Class II, DQ Beta 1	Protein Coding	42	GC06M051466	56.18
IFNB1	Interferon Beta 1	Protein Coding	40	GC09M021077	56.06
PRNP	Prion Protein	Protein Coding	45	GC20P004686	55.56
TLR2	Toll Like Receptor 2	Protein Coding	50	GC04P153684	55.13
IL1RN	Interleukin 1 Receptor Antagonist	Protein Coding	47	GC02P118067	54.84
PTPN11	Protein Tyrosine Phosphatase Non-Receptor Type 11	Protein Coding	52	GC12P112418	54.39
ITGB3	Integrin Subunit Beta 3	Protein Coding	49	GC17P047261	53.42
NOS2	Nitric Oxide Synthase 2	Protein Coding	49	GC17M027756	52.62
DDX58	DExD/H-Box Helicase 58	Protein Coding	46	GC09M032455	52.3
CD40LG	CD40 Ligand	Protein Coding	46	GC0XP136649	52.24
MMP9	Matrix Metallopeptidase 9	Protein Coding	52	GC20P046008	52.21
MBL2	Mannose Binding Lectin 2	Protein Coding	46	GC10M052760	51.39
IL1A	Interleukin 1 Alpha	Protein Coding	42	GC02M112773	50.7
NRAS	NRAS Proto-Oncogene, GTPase	Protein Coding	48	GC01M114704	50.38
IL7	Interleukin 7	Protein Coding	41	GC08M078689	50.2
GPT	Glutamic--Pyruvic Transaminase	Protein Coding	41	GC08P144502	49.07
HLA-C	Major Histocompatibility Complex, Class I, C	Protein Coding	44	GC06M051344	48.99
NFKB1	Nuclear Factor Kappa B Subunit 1	Protein Coding	51	GC04P102501	48.84
BCL2	BCL2 Apoptosis Regulator	Protein Coding	49	GC18M063123	48.7
MTOR	Mechanistic Target Of Rapamycin Kinase	Protein Coding	53	GC01M011106	48.63
FGA	Fibrinogen Alpha Chain	Protein Coding	46	GC04M154583	48.63
THPO	Thrombopoietin	Protein Coding	41	GC03M184371	48.62
SOD1	Superoxide Dismutase 1	Protein Coding	50	GC21P031659	48.54
STAT2	Signal Transducer And Activator Of Transcription 2	Protein Coding	47	GC12M056341	48.39
CST3	Cystatin C	Protein Coding	43	GC20M023627	48.04
SLC2A1	Solute Carrier Family 2 Member 1	Protein Coding	52	GC01M042925	47.86
TYR	Tyrosinase	Protein Coding	46	GC11P089177	47.83
THBD	Thrombomodulin	Protein Coding	43	GC20M023026	47.81
AR	Androgen Receptor	Protein Coding	52	GC0XP067544	47.7
SERPINC1	Serpin Family C Member 1	Protein Coding	47	GC01M174312	47.53
F10	Coagulation Factor X	Protein Coding	48	GC13P113122	47.44
CFH	Complement Factor H	Protein Coding	45	GC01P196621	46.43
IGF2	Insulin Like Growth Factor 2	Protein Coding	46	GC11M002130	46.36
MMP2	Matrix Metallopeptidase 2	Protein Coding	52	GC16P055390	46.24
MYD88	MYD88 Innate Immune Signal Transduction Adaptor	Protein Coding	48	GC03P038139	46.19
IFIH1	Interferon Induced With Helicase C Domain 1	Protein Coding	46	GC02M162267	46.11
IL2RA	Interleukin 2 Receptor Subunit Alpha	Protein Coding	49	GC10M006010	46.04
CALR	Calreticulin	Protein Coding	49	GC19P012938	45.81
CYP3A4	Cytochrome P450 Family 3 Subfamily A Member 4	Protein Coding	50	GC07M099759	45.3
MIR21	MicroRNA 21	RNA Gene	24	GC17P059841	45.07
JUN	Jun Proto-Oncogene, AP-1 Transcription Factor Subunit	Protein Coding	48	GC01M058780	44.99
EDN1	Endothelin 1	Protein Coding	46	GC06P012256	44.75
IL18	Interleukin 18	Protein Coding	42	GC11M112143	44.75
G6PD	Glucose-6-Phosphate Dehydrogenase	Protein Coding	49	GC0XM154531	44.74
FN1	Fibronectin 1	Protein Coding	49	GC02M215360	44.48
VCAM1	Vascular Cell Adhesion Molecule 1	Protein Coding	44	GC01P100719	43.78
MIF	Macrophage Migration Inhibitory Factor	Protein Coding	48	GC22P023894	43.54
CXCL10	C-X-C Motif Chemokine Ligand 10	Protein Coding	43	GC04M076021	43.28
TFRC	Transferrin Receptor	Protein Coding	47	GC03M196027	43.23
PLAT	Plasminogen Activator, Tissue Type	Protein Coding	48	GC08M042174	43.17
CD8A	CD8a Molecule	Protein Coding	45	GC02M086784	43.02
MAPK14	Mitogen-Activated Protein Kinase 14	Protein Coding	50	GC06P061307	42.84
IL4R	Interleukin 4 Receptor	Protein Coding	46	GC16P027325	42.82
CSF2	Colony Stimulating Factor 2	Protein Coding	42	GC05P132073	42.72
CREBBP	CREB Binding Protein	Protein Coding	51	GC16M004352	42.53
TGFBR1	Transforming Growth Factor Beta Receptor 1	Protein Coding	52	GC09P099104	42.38
HMOX1	Heme Oxygenase 1	Protein Coding	51	GC22P035380	42.33
NFKBIA	NFKB Inhibitor Alpha	Protein Coding	49	GC14M035401	42.04
IRF3	Interferon Regulatory Factor 3	Protein Coding	45	GC19M049659	41.79
CCL4	C-C Motif Chemokine Ligand 4	Protein Coding	39	GC17P036103	41.75
SDHB	Succinate Dehydrogenase Complex Iron Sulfur Subunit B	Protein Coding	47	GC01M017437	41.12
IL17A	Interleukin 17A	Protein Coding	41	GC06P052186	40.97
VDR	Vitamin D Receptor	Protein Coding	50	GC12M047841	40.79
CYP19A1	Cytochrome P450 Family 19 Subfamily A Member 1	Protein Coding	48	GC15M051208	40.78
PIK3C2A	Phosphatidylinositol-4-Phosphate 3-Kinase Catalytic Subunit Type 2 Alpha	Protein Coding	46	GC11M017336	40.68
TTR	Transthyretin	Protein Coding	48	GC18P031557	40.42
HSPA5	Heat Shock Protein Family A (Hsp70) Member 5	Protein Coding	46	GC09M125234	40.37
HSPD1	Heat Shock Protein Family D (Hsp60) Member 1	Protein Coding	46	GC02M197486	40.33
IL1R1	Interleukin 1 Receptor Type 1	Protein Coding	44	GC02P102136	40.3
ERVW-1	Endogenous Retrovirus Group W Member 1, Envelope	Protein Coding	33	GC07M092468	39.98
KDR	Kinase Insert Domain Receptor	Protein Coding	52	GC04M055078	39.66
FCGR2B	Fc Fragment Of IgG Receptor IIb	Protein Coding	46	GC01P161663	39.62
HP	Haptoglobin	Protein Coding	43	GC16P072089	39.41
APOB	Apolipoprotein B	Protein Coding	45	GC02M020956	39.36
CAV1	Caveolin 1	Protein Coding	47	GC07P116524	39.26
H2AC18	H2A Clustered Histone 18	Protein Coding	26	GC01M150279	38.67
ADIPOQ	Adiponectin, C1Q And Collagen Domain Containing	Protein Coding	44	GC03P186842	38.26
SLC6A4	Solute Carrier Family 6 Member 4	Protein Coding	47	GC17M030194	38.26
MAPK3	Mitogen-Activated Protein Kinase 3	Protein Coding	48	GC16M032181	37.4
MIR146A	MicroRNA 146a	RNA Gene	22	GC05P160485	37.28
HCFC1	Host Cell Factor C1	Protein Coding	46	GC0XM153947	37.25
CASP1	Caspase 1	Protein Coding	49	GC11M105025	37.18
MX1	MX Dynamin Like GTPase 1	Protein Coding	41	GC21P041420	37.17
MIR126	MicroRNA 126	RNA Gene	22	GC09P136670	37.15
PML	PML Nuclear Body Scaffold	Protein Coding	45	GC15P073994	36.88
VIM	Vimentin	Protein Coding	49	GC10P017227	36.77
ITGB1	Integrin Subunit Beta 1	Protein Coding	49	GC10M032899	36.7
CD79A	CD79a Molecule	Protein Coding	45	GC19P041877	36.56
MC1R	Melanocortin 1 Receptor	Protein Coding	47	GC16P089912	36.43
MAPK8	Mitogen-Activated Protein Kinase 8	Protein Coding	49	GC10P048306	36.38
FLT1	Fms Related Receptor Tyrosine Kinase 1	Protein Coding	49	GC13M028300	36.3
SYK	Spleen Associated Tyrosine Kinase	Protein Coding	49	GC09P091527	36.23
LTA	Lymphotoxin Alpha	Protein Coding	41	GC06P061168	35.84
GP1BA	Glycoprotein Ib Platelet Subunit Alpha	Protein Coding	45	GC17P004932	35.77
PIK3R1	Phosphoinositide-3-Kinase Regulatory Subunit 1	Protein Coding	50	GC05P068215	35.77
CD46	CD46 Molecule	Protein Coding	45	GC01P207752	35.64
SP1	Sp1 Transcription Factor	Protein Coding	44	GC12P053380	35.54
ADAR	Adenosine Deaminase RNA Specific	Protein Coding	44	GC01M154582	35.5
EIF2AK2	Eukaryotic Translation Initiation Factor 2 Alpha Kinase 2	Protein Coding	46	GC02M037099	35.49
HTR2A	5-Hydroxytryptamine Receptor 2A	Protein Coding	47	GC13M046831	35.34
HMGB1	High Mobility Group Box 1	Protein Coding	44	GC13M030456	35.17
PLG	Plasminogen	Protein Coding	48	GC06P160702	34.93
TLR7	Toll Like Receptor 7	Protein Coding	46	GC0XP012867	34.87
HLA-DPB1	Major Histocompatibility Complex, Class II, DP Beta 1	Protein Coding	43	GC06P061206	34.86
NPM1	Nucleophosmin 1	Protein Coding	48	GC05P171387	34.78
LPL	Lipoprotein Lipase	Protein Coding	48	GC08P019901	34.71
HGF	Hepatocyte Growth Factor	Protein Coding	50	GC07M081699	34.65
PTPRC	Protein Tyrosine Phosphatase Receptor Type C	Protein Coding	49	GC01P198607	34.64
SLC17A5	Solute Carrier Family 17 Member 5	Protein Coding	44	GC06M073593	34.33
MMP3	Matrix Metallopeptidase 3	Protein Coding	50	GC11M102835	34.32
KRT14	Keratin 14	Protein Coding	46	GC17M041582	34.27
VCP	Valosin Containing Protein	Protein Coding	48	GC09M035056	34.21
IL11	Interleukin 11	Protein Coding	40	GC19M055364	33.98
RANBP2	RAN Binding Protein 2	Protein Coding	45	GC02P108719	33.78
IFNAR1	Interferon Alpha And Beta Receptor Subunit 1	Protein Coding	44	GC21P033324	33.77
MME	Membrane Metalloendopeptidase	Protein Coding	49	GC03P155024	33.58
CD40	CD40 Molecule	Protein Coding	46	GC20P046118	33.47
SQSTM1	Sequestosome 1	Protein Coding	47	GC05P179806	33.42
RHOA	Ras Homolog Family Member A	Protein Coding	46	GC03M049359	33.36
PECAM1	Platelet And Endothelial Cell Adhesion Molecule 1	Protein Coding	40	GC17M064319	33.16
DRD2	Dopamine Receptor D2	Protein Coding	49	GC11M113409	33.15
IL2RB	Interleukin 2 Receptor Subunit Beta	Protein Coding	47	GC22M037125	33.12
PARP1	Poly(ADP-Ribose) Polymerase 1	Protein Coding	48	GC01M226360	33.06
FURIN	Furin, Paired Basic Amino Acid Cleaving Enzyme	Protein Coding	45	GC15P090868	33.06
ANXA5	Annexin A5	Protein Coding	45	GC04M121667	32.97
RAC1	Rac Family Small GTPase 1	Protein Coding	48	GC07P006377	32.89
RNASEL	Ribonuclease L	Protein Coding	45	GC01M182542	32.81
BCL2L1	BCL2 Like 1	Protein Coding	46	GC20M031664	32.66
CD55	CD55 Molecule (Cromer Blood Group)	Protein Coding	46	GC01P207321	32.61
CASP9	Caspase 9	Protein Coding	47	GC01M015491	32.56
IL6R	Interleukin 6 Receptor	Protein Coding	48	GC01P154405	32.26
MT-CO1	Mitochondrially Encoded Cytochrome C Oxidase I	Protein Coding	33	GCMTP005906	32.24
PCNA	Proliferating Cell Nuclear Antigen	Protein Coding	50	GC20M005114	32.22
ANGPT2	Angiopoietin 2	Protein Coding	44	GC08M006499	32.07
HSPA4	Heat Shock Protein Family A (Hsp70) Member 4	Protein Coding	41	GC05P133051	32.01
RELA	RELA Proto-Oncogene, NF-KB Subunit	Protein Coding	50	GC11M065653	31.98
HSP90AA1	Heat Shock Protein 90 Alpha Family Class A Member 1	Protein Coding	46	GC14M102080	31.97
TBK1	TANK Binding Kinase 1	Protein Coding	48	GC12P064451	31.94
IFNGR1	Interferon Gamma Receptor 1	Protein Coding	48	GC06M137197	31.5
MT-CYB	Mitochondrially Encoded Cytochrome B	Protein Coding	32	GCMTP014749	31.33
IRF7	Interferon Regulatory Factor 7	Protein Coding	46	GC11M000612	31
TLR9	Toll Like Receptor 9	Protein Coding	44	GC03M052222	30.96
TRPV4	Transient Receptor Potential Cation Channel Subfamily V Member 4	Protein Coding	49	GC12M109783	30.84
IL12B	Interleukin 12B	Protein Coding	42	GC05M159314	30.75
JAK1	Janus Kinase 1	Protein Coding	52	GC01M064833	30.65
GAPDH	Glyceraldehyde-3-Phosphate Dehydrogenase	Protein Coding	47	GC12P014190	30.5
SDHA	Succinate Dehydrogenase Complex Flavoprotein Subunit A	Protein Coding	47	GC05P000208	30.49
IRF1	Interferon Regulatory Factor 1	Protein Coding	46	GC05M132440	30.47
MIR223	MicroRNA 223	RNA Gene	21	GC0XP066018	30.39
SAMHD1	SAM And HD Domain Containing Deoxynucleoside Triphosphate Triphosphohydrolase 1	Protein Coding	42	GC20M036890	30.28
KIR3DL1	Killer Cell Immunoglobulin Like Receptor, Three Ig Domains And Long Cytoplasmic Tail 1	Protein Coding	40	GC19P057729	30.18
TNFSF10	TNF Superfamily Member 10	Protein Coding	45	GC03M172505	30
SMPD1	Sphingomyelin Phosphodiesterase 1	Protein Coding	46	GC11P006390	29.85
ABCG2	ATP Binding Cassette Subfamily G Member 2 (Junior Blood Group)	Protein Coding	49	GC04M088090	29.76
FCGR1A	Fc Fragment Of IgG Receptor Ia	Protein Coding	40	GC01P149754	29.6
IL15	Interleukin 15	Protein Coding	40	GC04P141636	29.49
CCR1	C-C Motif Chemokine Receptor 1	Protein Coding	44	GC03M046218	29.43
CLU	Clusterin	Protein Coding	45	GC08M027596	29.37
RSAD2	Radical S-Adenosyl Methionine Domain Containing 2	Protein Coding	40	GC02P006865	29.26
GZMB	Granzyme B	Protein Coding	45	GC14M024630	29.23
IFNA2	Interferon Alpha 2	Protein Coding	41	GC09M021384	29
IVNS1ABP	Influenza Virus NS1A Binding Protein	Protein Coding	39	GC01M185302	28.94
NFE2L2	Nuclear Factor, Erythroid 2 Like 2	Protein Coding	48	GC02M177227	28.81
CXCR3	C-X-C Motif Chemokine Receptor 3	Protein Coding	44	GC0XM071615	28.78
EZH2	Enhancer Of Zeste 2 Polycomb Repressive Complex 2 Subunit	Protein Coding	53	GC07M148807	28.68
C4B	Complement C4B (Chido Blood Group)	Protein Coding	42	GC06P032014	28.6
CDC42	Cell Division Cycle 42	Protein Coding	50	GC01P022152	28.56
EIF2AK4	Eukaryotic Translation Initiation Factor 2 Alpha Kinase 4	Protein Coding	44	GC15P039934	28.47
CTSB	Cathepsin B	Protein Coding	50	GC08M011842	28.39
TLR1	Toll Like Receptor 1	Protein Coding	46	GC04M038793	28.3
IL12A	Interleukin 12A	Protein Coding	42	GC03P159988	28.25
SULT1A3	Sulfotransferase Family 1A Member 3	Protein Coding	37	GC16P030199	28.17
TRAF3	TNF Receptor Associated Factor 3	Protein Coding	46	GC14P107001	28.07
IFI27	Interferon Alpha Inducible Protein 27	Protein Coding	38	GC14P094104	28.07
MIR30E	MicroRNA 30e	RNA Gene	21	GC01P040754	27.82
SLC12A3	Solute Carrier Family 12 Member 3	Protein Coding	45	GC16P056865	27.78
HAVCR2	Hepatitis A Virus Cellular Receptor 2	Protein Coding	42	GC05M157063	27.64
CXCL1	C-X-C Motif Chemokine Ligand 1	Protein Coding	42	GC04P073869	27.38
HMGCR	3-Hydroxy-3-Methylglutaryl-CoA Reductase	Protein Coding	45	GC05P075336	27.31
IDO1	Indoleamine 2,3-Dioxygenase 1	Protein Coding	44	GC08P039891	27.21
NEU1	Neuraminidase 1	Protein Coding	43	GC06M031857	27.19
DICER1	Dicer 1, Ribonuclease III	Protein Coding	47	GC14M095086	27.11
CD27	CD27 Molecule	Protein Coding	44	GC12P014167	27.09
TICAM1	Toll Like Receptor Adaptor Molecule 1	Protein Coding	44	GC19M004815	27.01
HSPA8	Heat Shock Protein Family A (Hsp70) Member 8	Protein Coding	46	GC11M123057	26.83
TAP1	Transporter 1, ATP Binding Cassette Subfamily B Member	Protein Coding	46	GC06M051473	26.81
IL1RAPL2	Interleukin 1 Receptor Accessory Protein Like 2	Protein Coding	37	GC0XP104566	26.73
PLA2G7	Phospholipase A2 Group VII	Protein Coding	48	GC06M051706	26.73
MKI67	Marker Of Proliferation Ki-67	Protein Coding	44	GC10M128096	26.72
ISG15	ISG15 Ubiquitin Like Modifier	Protein Coding	45	GC01P001001	26.6
PRKG1	Protein Kinase CGMP-Dependent 1	Protein Coding	50	GC10P050991	26.53
RPSA	Ribosomal Protein SA	Protein Coding	44	GC03P039406	26.44
GSR	Glutathione-Disulfide Reductase	Protein Coding	48	GC08M030678	26.17
MB	Myoglobin	Protein Coding	42	GC22M035606	26.15
PROC	Protein C, Inactivator Of Coagulation Factors Va And VIIIa	Protein Coding	48	GC02P127418	26.15
ITGA4	Integrin Subunit Alpha 4	Protein Coding	48	GC02P181456	26.04
LTF	Lactotransferrin	Protein Coding	43	GC03M046435	26.02
CLDN1	Claudin 1	Protein Coding	46	GC03M190305	25.96
MBP	Myelin Basic Protein	Protein Coding	44	GC18M076978	25.9
STING1	Stimulator Of Interferon Response CGAMP Interactor 1	Protein Coding	33	GC05M139476	25.89
IL2RG	Interleukin 2 Receptor Subunit Gamma	Protein Coding	46	GC0XM071108	25.82
EIF2S1	Eukaryotic Translation Initiation Factor 2 Subunit Alpha	Protein Coding	44	GC14P067359	25.78
ANGPT1	Angiopoietin 1	Protein Coding	45	GC08M107246	25.73
GUCY2D	Guanylate Cyclase 2D, Retinal	Protein Coding	43	GC17P008002	25.65
BST2	Bone Marrow Stromal Cell Antigen 2	Protein Coding	38	GC19M017403	25.54
DDX3X	DEAD-Box Helicase 3 X-Linked	Protein Coding	46	GC0XP041333	25.52
ZAP70	Zeta Chain Of T Cell Receptor Associated Protein Kinase 70	Protein Coding	50	GC02P097714	25.4
IFITM3	Interferon Induced Transmembrane Protein 3	Protein Coding	41	GC11M000319	25.38
CCR7	C-C Motif Chemokine Receptor 7	Protein Coding	44	GC17M040556	25.3
F2R	Coagulation Factor II Thrombin Receptor	Protein Coding	46	GC05P076716	25.24
CLEC4M	C-Type Lectin Domain Family 4 Member M	Protein Coding	40	GC19P007763	25.15
GNB3	G Protein Subunit Beta 3	Protein Coding	46	GC12P006839	25.14
CLEC5A	C-Type Lectin Domain Containing 5A	Protein Coding	33	GC07M141927	25.05
NEAT1	Nuclear Paraspeckle Assembly Transcript 1	RNA Gene	23	GC11P067093	25.05
GSK3B	Glycogen Synthase Kinase 3 Beta	Protein Coding	49	GC03M119821	25.03
PF4	Platelet Factor 4	Protein Coding	40	GC04M073980	25.03
IRF5	Interferon Regulatory Factor 5	Protein Coding	46	GC07P128937	25.02
TRAF6	TNF Receptor Associated Factor 6	Protein Coding	46	GC11M036467	24.82
FADD	Fas Associated Via Death Domain	Protein Coding	46	GC11P070203	24.8
CDH5	Cadherin 5	Protein Coding	46	GC16P066366	24.77
DNM1L	Dynamin 1 Like	Protein Coding	46	GC12P032679	24.74
TCIRG1	T Cell Immune Regulator 1, ATPase H+ Transporting V0 Subunit A3	Protein Coding	44	GC11P068041	24.61
TNFRSF10B	TNF Receptor Superfamily Member 10b	Protein Coding	49	GC08M023020	24.6
PABPC1	Poly(A) Binding Protein Cytoplasmic 1	Protein Coding	42	GC08M100685	24.57
SOCS3	Suppressor Of Cytokine Signaling 3	Protein Coding	43	GC17M078356	24.46
ITGAL	Integrin Subunit Alpha L	Protein Coding	45	GC16P030472	24.44
HNRNPK	Heterogeneous Nuclear Ribonucleoprotein K	Protein Coding	45	GC09M087363	24.43
KRT19	Keratin 19	Protein Coding	44	GC17M041523	24.19
TLR8	Toll Like Receptor 8	Protein Coding	47	GC0XP012924	24.01
NRP1	Neuropilin 1	Protein Coding	45	GC10M033177	24.01
CD80	CD80 Molecule	Protein Coding	40	GC03M119524	23.97
CMA1	Chymase 1	Protein Coding	43	GC14M024506	23.96
TUBB	Tubulin Beta Class I	Protein Coding	49	GC06P061150	23.91
MIRLET7C	MicroRNA Let-7c	RNA Gene	22	GC21P016551	23.89
PLA2G2A	Phospholipase A2 Group IIA	Protein Coding	46	GC01M019975	23.81
MICB	MHC Class I Polypeptide-Related Sequence B	Protein Coding	40	GC06P061165	23.59
RPS6KB1	Ribosomal Protein S6 Kinase B1	Protein Coding	48	GC17P059893	23.46
PIK3R2	Phosphoinositide-3-Kinase Regulatory Subunit 2	Protein Coding	49	GC19P018153	23.46
PCSK9	Proprotein Convertase Subtilisin/Kexin Type 9	Protein Coding	49	GC01P055039	23.4
ACKR1	Atypical Chemokine Receptor 1 (Duffy Blood Group)	Protein Coding	36	GC01P159203	23.39
HBA1	Hemoglobin Subunit Alpha 1	Protein Coding	41	GC16P006709	23.34
ATP6V0A2	ATPase H+ Transporting V0 Subunit A2	Protein Coding	44	GC12P123712	23.27
GARS1	Glycyl-TRNA Synthetase 1	Protein Coding	36	GC07P030580	23.24
ANXA2	Annexin A2	Protein Coding	47	GC15M060347	23.17
TJP1	Tight Junction Protein 1	Protein Coding	43	GC15M029699	22.99
F13B	Coagulation Factor XIII B Chain	Protein Coding	40	GC01M197008	22.96
CSNK2A1	Casein Kinase 2 Alpha 1	Protein Coding	50	GC20M000472	22.81
PRDX1	Peroxiredoxin 1	Protein Coding	48	GC01M045511	22.78
P2RX7	Purinergic Receptor P2X 7	Protein Coding	45	GC12P124172	22.77
PTX3	Pentraxin 3	Protein Coding	41	GC03P157436	22.72
AARS1	Alanyl-TRNA Synthetase 1	Protein Coding	35	GC16M070393	22.68
PLCE1	Phospholipase C Epsilon 1	Protein Coding	42	GC10P093993	22.65
LYN	LYN Proto-Oncogene, Src Family Tyrosine Kinase	Protein Coding	48	GC08P055879	22.63
SOCS1	Suppressor Of Cytokine Signaling 1	Protein Coding	42	GC16M011255	22.61
MIR122	MicroRNA 122	RNA Gene	21	GC18P058451	22.51
EIF2AK3	Eukaryotic Translation Initiation Factor 2 Alpha Kinase 3	Protein Coding	48	GC02M088556	22.44
FYN	FYN Proto-Oncogene, Src Family Tyrosine Kinase	Protein Coding	46	GC06M111660	22.42
OAS3	2'-5'-Oligoadenylate Synthetase 3	Protein Coding	40	GC12P112938	22.4
IFNAR2	Interferon Alpha And Beta Receptor Subunit 2	Protein Coding	48	GC21P033229	22.36
HAVCR1	Hepatitis A Virus Cellular Receptor 1	Protein Coding	41	GC05M157028	22.34
S100A8	S100 Calcium Binding Protein A8	Protein Coding	41	GC01M153391	22.34
CEBPB	CCAAT Enhancer Binding Protein Beta	Protein Coding	43	GC20P050190	22.32
RAB7A	RAB7A, Member RAS Oncogene Family	Protein Coding	47	GC03P132071	22.28
ZMPSTE24	Zinc Metallopeptidase STE24	Protein Coding	42	GC01P040258	22.06
PLA2G4A	Phospholipase A2 Group IVA	Protein Coding	48	GC01P186798	22.02
IL33	Interleukin 33	Protein Coding	38	GC09P006206	21.98
P4HB	Prolyl 4-Hydroxylase Subunit Beta	Protein Coding	48	GC17M081843	21.96
CD81	CD81 Molecule	Protein Coding	45	GC11P002454	21.93
EPRS1	Glutamyl-Prolyl-TRNA Synthetase 1	Protein Coding	35	GC01M219969	21.92
CD69	CD69 Molecule	Protein Coding	39	GC12M016929	21.9
NME1	NME/NM23 Nucleoside Diphosphate Kinase 1	Protein Coding	45	GC17P051154	21.84
MICA	MHC Class I Polypeptide-Related Sequence A	Protein Coding	38	GC06P031399	21.73
IFITM1	Interferon Induced Transmembrane Protein 1	Protein Coding	41	GC11P000313	21.72
TAP2	Transporter 2, ATP Binding Cassette Subfamily B Member	Protein Coding	44	GC06M032821	21.63
SCARB2	Scavenger Receptor Class B Member 2	Protein Coding	43	GC04M076158	21.54
HBA2	Hemoglobin Subunit Alpha 2	Protein Coding	41	GC16P006710	21.5
AXL	AXL Receptor Tyrosine Kinase	Protein Coding	50	GC19P041219	21.43
BAK1	BCL2 Antagonist/Killer 1	Protein Coding	44	GC06M033572	21.39
IRAK4	Interleukin 1 Receptor Associated Kinase 4	Protein Coding	48	GC12P043758	21.37
ADAM17	ADAM Metallopeptidase Domain 17	Protein Coding	50	GC02M009488	21.24
XRCC6	X-Ray Repair Cross Complementing 6	Protein Coding	45	GC22P041622	21.23
TYK2	Tyrosine Kinase 2	Protein Coding	52	GC19M010350	21.11
FLNB	Filamin B	Protein Coding	45	GC03P058008	21.04
XBP1	X-Box Binding Protein 1	Protein Coding	45	GC22M028794	20.98
MDH2	Malate Dehydrogenase 2	Protein Coding	47	GC07P076048	20.91
IL10RA	Interleukin 10 Receptor Subunit Alpha	Protein Coding	44	GC11P117987	20.91
MRC1	Mannose Receptor C-Type 1	Protein Coding	39	GC10P017809	20.77
CXCL9	C-X-C Motif Chemokine Ligand 9	Protein Coding	38	GC04M076001	20.74
TIRAP	TIR Domain Containing Adaptor Protein	Protein Coding	42	GC11P126284	20.63
VDAC1	Voltage Dependent Anion Channel 1	Protein Coding	45	GC05M133975	20.62
ALPP	Alkaline Phosphatase, Placental	Protein Coding	45	GC02P232378	20.62
EPHX1	Epoxide Hydrolase 1	Protein Coding	45	GC01P225810	20.59
STUB1	STIP1 Homology And U-Box Containing Protein 1	Protein Coding	44	GC16P006737	20.54
CANX	Calnexin	Protein Coding	43	GC05P179678	20.51
EIF4E	Eukaryotic Translation Initiation Factor 4E	Protein Coding	48	GC04M098879	20.5
MIR150	MicroRNA 150	RNA Gene	22	GC19M049500	20.31
UBA1	Ubiquitin Like Modifier Activating Enzyme 1	Protein Coding	46	GC0XP047190	20.26
L1CAM	L1 Cell Adhesion Molecule	Protein Coding	46	GC0XM153864	20.05
RRAS2	RAS Related 2	Protein Coding	45	GC11M014299	20.01
CD70	CD70 Molecule	Protein Coding	41	GC19M006590	19.95
FASN	Fatty Acid Synthase	Protein Coding	48	GC17M082078	19.91
LGALS9	Galectin 9	Protein Coding	38	GC17P027629	19.88
ABCC11	ATP Binding Cassette Subfamily C Member 11	Protein Coding	41	GC16M048166	19.88
CPB2	Carboxypeptidase B2	Protein Coding	44	GC13M046053	19.86
ENO1	Enolase 1	Protein Coding	46	GC01M008861	19.8
GC	GC Vitamin D Binding Protein	Protein Coding	42	GC04M071741	19.8
DAXX	Death Domain Associated Protein	Protein Coding	43	GC06M033318	19.79
SMC3	Structural Maintenance Of Chromosomes 3	Protein Coding	45	GC10P110567	19.78
NDUFAF2	NADH:Ubiquinone Oxidoreductase Complex Assembly Factor 2	Protein Coding	39	GC05P060945	19.7
RASSF1	Ras Association Domain Family Member 1	Protein Coding	44	GC03M050329	19.7
SARS1	Seryl-TRNA Synthetase 1	Protein Coding	34	GC01P109214	19.65
EFEMP2	EGF Containing Fibulin Extracellular Matrix Protein 2	Protein Coding	42	GC11M074531	19.63
OAS1	2'-5'-Oligoadenylate Synthetase 1	Protein Coding	44	GC12P112918	19.62
IFITM2	Interferon Induced Transmembrane Protein 2	Protein Coding	36	GC11P000300	19.55
KRT10	Keratin 10	Protein Coding	42	GC17M040818	19.53
ANXA1	Annexin A1	Protein Coding	48	GC09P073151	19.52
SF3B1	Splicing Factor 3b Subunit 1	Protein Coding	44	GC02M197401	19.51
DLL1	Delta Like Canonical Notch Ligand 1	Protein Coding	45	GC06M170282	19.47
ATP6V1A	ATPase H+ Transporting V1 Subunit A	Protein Coding	44	GC03P113747	19.45
CD38	CD38 Molecule	Protein Coding	44	GC04P015780	19.43
ABCB7	ATP Binding Cassette Subfamily B Member 7	Protein Coding	43	GC0XM075053	19.32
SKIV2L	Ski2 Like RNA Helicase	Protein Coding	42	GC06P061192	19.31
MALT1	MALT1 Paracaspase	Protein Coding	46	GC18P058671	19.21
DROSHA	Drosha Ribonuclease III	Protein Coding	42	GC05M031401	19.2
SHFL	Shiftless Antiviral Inhibitor Of Ribosomal Frameshifting	Protein Coding	24	GC19P010086	19.2
GBF1	Golgi Brefeldin A Resistant Guanine Nucleotide Exchange Factor 1	Protein Coding	43	GC10P102245	19.01
MOV10	Mov10 RISC Complex RNA Helicase	Protein Coding	40	GC01P112673	18.91
ASS1	Argininosuccinate Synthase 1	Protein Coding	47	GC09P130444	18.81
MAVS	Mitochondrial Antiviral Signaling Protein	Protein Coding	39	GC20P003850	18.78
HLA-DRB3	Major Histocompatibility Complex, Class II, DR Beta 3	Protein Coding	28	GC06Mn03715	18.74
C5	Complement C5	Protein Coding	45	GC09M120952	18.67
RAP1A	RAP1A, Member Of RAS Oncogene Family	Protein Coding	45	GC01P111542	18.54
IKBKE	Inhibitor Of Nuclear Factor Kappa B Kinase Subunit Epsilon	Protein Coding	45	GC01P206470	18.49
LDHA	Lactate Dehydrogenase A	Protein Coding	50	GC11P018394	18.47
IFNL3	Interferon Lambda 3	Protein Coding	33	GC19M039243	18.45
PPIA	Peptidylprolyl Isomerase A	Protein Coding	46	GC07P044807	18.38
PRKDC	Protein Kinase, DNA-Activated, Catalytic Subunit	Protein Coding	49	GC08M047773	18.38
AUP1	AUP1 Lipid Droplet Regulating VLDL Assembly Factor	Protein Coding	36	GC02M074526	18.34
ADAMTSL1	ADAMTS Like 1	Protein Coding	41	GC09P017906	18.24
KRT16	Keratin 16	Protein Coding	43	GC17M041609	18.14
IL21	Interleukin 21	Protein Coding	41	GC04M122612	18.1
DST	Dystonin	Protein Coding	41	GC06M056457	18.08
PTPN1	Protein Tyrosine Phosphatase Non-Receptor Type 1	Protein Coding	49	GC20P050510	18.08
ALDOA	Aldolase, Fructose-Bisphosphate A	Protein Coding	48	GC16P030064	18.01
RAB5A	RAB5A, Member RAS Oncogene Family	Protein Coding	45	GC03P019963	17.98
YWHAE	Tyrosine 3-Monooxygenase/Tryptophan 5-Monooxygenase Activation Protein Epsilon	Protein Coding	48	GC17M001346	17.9
RPA1	Replication Protein A1	Protein Coding	45	GC17P001829	17.82
UBC	Ubiquitin C	Protein Coding	42	GC12M124911	17.76
LGALS1	Galectin 1	Protein Coding	42	GC22P037675	17.76
ACADVL	Acyl-CoA Dehydrogenase Very Long Chain	Protein Coding	45	GC17P007219	17.74
HELLS	Helicase, Lymphoid Specific	Protein Coding	45	GC10P094501	17.74
APRT	Adenine Phosphoribosyltransferase	Protein Coding	46	GC16M088810	17.59
ACAD9	Acyl-CoA Dehydrogenase Family Member 9	Protein Coding	42	GC03P132077	17.57
SENP8	SUMO Peptidase Family Member, NEDD8 Specific	Protein Coding	38	GC15P080654	17.46
PRPS1	Phosphoribosyl Pyrophosphate Synthetase 1	Protein Coding	46	GC0XP107628	17.44
ATF6	Activating Transcription Factor 6	Protein Coding	46	GC01P161766	17.43
LBP	Lipopolysaccharide Binding Protein	Protein Coding	42	GC20P038346	17.37
SPCS1	Signal Peptidase Complex Subunit 1	Protein Coding	35	GC03P052920	17.28
PKM	Pyruvate Kinase M1/2	Protein Coding	44	GC15M072199	17.25
ITCH	Itchy E3 Ubiquitin Protein Ligase	Protein Coding	45	GC20P034363	17.22
SDC1	Syndecan 1	Protein Coding	42	GC02M020200	17.15
RNF31	Ring Finger Protein 31	Protein Coding	41	GC14P024146	17.07
DDR2	Discoidin Domain Receptor Tyrosine Kinase 2	Protein Coding	49	GC01P162631	16.98
GDF15	Growth Differentiation Factor 15	Protein Coding	41	GC19P029039	16.97
AURKB	Aurora Kinase B	Protein Coding	48	GC17M009468	16.95
EXOSC9	Exosome Component 9	Protein Coding	38	GC04P121801	16.94
PROCR	Protein C Receptor	Protein Coding	41	GC20P035273	16.91
OXA1L	OXA1L Mitochondrial Inner Membrane Protein	Protein Coding	38	GC14P022766	16.75
PRKRA	Protein Activator Of Interferon Induced Protein Kinase EIF2AK2	Protein Coding	41	GC02M178431	16.74
PAF1	PAF1 Homolog, Paf1/RNA Polymerase II Complex Component	Protein Coding	36	GC19M039385	16.7
BLOC1S1	Biogenesis Of Lysosomal Organelles Complex 1 Subunit 1	Protein Coding	36	GC12P055788	16.67
UQCRFS1	Ubiquinol-Cytochrome C Reductase, Rieske Iron-Sulfur Polypeptide 1	Protein Coding	45	GC19M029205	16.58
TMPO	Thymopoietin	Protein Coding	44	GC12P098515	16.56
RBFOX1	RNA Binding Fox-1 Homolog 1	Protein Coding	38	GC16P006930	16.42
ATP1A1	ATPase Na+/K+ Transporting Subunit Alpha 1	Protein Coding	49	GC01P116372	16.4
IL1RL1	Interleukin 1 Receptor Like 1	Protein Coding	40	GC02P102294	16.39
AHCY	Adenosylhomocysteinase	Protein Coding	49	GC20M034379	16.39
SEC63	SEC63 Homolog, Protein Translocation Regulator	Protein Coding	43	GC06M107867	16.37
TYROBP	Transmembrane Immune Signaling Adaptor TYROBP	Protein Coding	44	GC19M035904	16.32
SUMO1	Small Ubiquitin Like Modifier 1	Protein Coding	45	GC02M202206	16.28
TPSAB1	Tryptase Alpha/Beta 1	Protein Coding	42	GC16P001240	16.23
CCL27	C-C Motif Chemokine Ligand 27	Protein Coding	36	GC09M034662	16.22
NCL	Nucleolin	Protein Coding	41	GC02M231453	16.22
GAS6	Growth Arrest Specific 6	Protein Coding	43	GC13M113820	16.07
EIF4EBP1	Eukaryotic Translation Initiation Factor 4E Binding Protein 1	Protein Coding	45	GC08P038108	16.02
GRK2	G Protein-Coupled Receptor Kinase 2	Protein Coding	38	GC11P067266	15.98
AIMP1	Aminoacyl TRNA Synthetase Complex Interacting Multifunctional Protein 1	Protein Coding	41	GC04P106315	15.96
TUBB4A	Tubulin Beta 4A Class IVa	Protein Coding	44	GC19M006496	15.95
CGAS	Cyclic GMP-AMP Synthase	Protein Coding	29	GC06M073414	15.91
ALDH7A1	Aldehyde Dehydrogenase 7 Family Member A1	Protein Coding	46	GC05M126541	15.87
DLAT	Dihydrolipoamide S-Acetyltransferase	Protein Coding	45	GC11P112024	15.86
SLC3A2	Solute Carrier Family 3 Member 2	Protein Coding	41	GC11P062856	15.85
EXOC1	Exocyst Complex Component 1	Protein Coding	35	GC04P055853	15.83
NOD1	Nucleotide Binding Oligomerization Domain Containing 1	Protein Coding	44	GC07M030424	15.79
TRIM21	Tripartite Motif Containing 21	Protein Coding	41	GC11M004384	15.78
TLR6	Toll Like Receptor 6	Protein Coding	43	GC04M038828	15.76
C2	Complement C2	Protein Coding	45	GC06P031897	15.74
PTGIS	Prostaglandin I2 Synthase	Protein Coding	47	GC20M049503	15.73
IFNGR2	Interferon Gamma Receptor 2	Protein Coding	43	GC21P033402	15.67
MSN	Moesin	Protein Coding	46	GC0XP065588	15.62
ATP6AP2	ATPase H+ Transporting Accessory Protein 2	Protein Coding	43	GC0XP040582	15.6
LARP1	La Ribonucleoprotein 1, Translational Regulator	Protein Coding	38	GC05P154682	15.58
CCL18	C-C Motif Chemokine Ligand 18	Protein Coding	36	GC17P036064	15.49
CLEC12A	C-Type Lectin Domain Family 12 Member A	Protein Coding	37	GC12P009951	15.39
RTN4	Reticulon 4	Protein Coding	44	GC02M054934	15.38
GNAI1	G Protein Subunit Alpha I1	Protein Coding	46	GC07P079769	15.28
HK2	Hexokinase 2	Protein Coding	46	GC02P074833	15.19
USP8	Ubiquitin Specific Peptidase 8	Protein Coding	48	GC15P050424	15.17
TREM1	Triggering Receptor Expressed On Myeloid Cells 1	Protein Coding	40	GC06M041267	15.1
TRIM5	Tripartite Motif Containing 5	Protein Coding	41	GC11M005850	15.1
TUBA1B	Tubulin Alpha 1b	Protein Coding	42	GC12M049127	15.03
STMN1	Stathmin 1	Protein Coding	42	GC01M025884	15.01
KPNA2	Karyopherin Subunit Alpha 2	Protein Coding	44	GC17P068035	14.98
ITGAE	Integrin Subunit Alpha E	Protein Coding	39	GC17M003741	14.95
MIRLET7E	MicroRNA Let-7e	RNA Gene	20	GC19P051718	14.94
CXCL11	C-X-C Motif Chemokine Ligand 11	Protein Coding	40	GC04M076033	14.9
PRKAR1B	Protein Kinase CAMP-Dependent Type I Regulatory Subunit Beta	Protein Coding	47	GC07M000549	14.81
FOLR1	Folate Receptor Alpha	Protein Coding	45	GC11P072190	14.79
IFI6	Interferon Alpha Inducible Protein 6	Protein Coding	37	GC01M027666	14.72
LGALS3BP	Galectin 3 Binding Protein	Protein Coding	40	GC17M078971	14.68
NRBP1	Nuclear Receptor Binding Protein 1	Protein Coding	38	GC02P027427	14.66
RBX1	Ring-Box 1	Protein Coding	42	GC22P040951	14.53
COPA	COPI Coat Complex Subunit Alpha	Protein Coding	41	GC01M160288	14.5
MIRLET7A1	MicroRNA Let-7a-1	RNA Gene	21	GC09P094175	14.48
UBE2I	Ubiquitin Conjugating Enzyme E2 I	Protein Coding	46	GC16P006745	14.46
CPS1	Carbamoyl-Phosphate Synthase 1	Protein Coding	45	GC02P210477	14.45
RP1	RP1 Axonemal Microtubule Associated	Protein Coding	37	GC08P054555	14.44
CTR9	CTR9 Homolog, Paf1/RNA Polymerase II Complex Component	Protein Coding	37	GC11P010772	14.38
KIF11	Kinesin Family Member 11	Protein Coding	47	GC10P092574	14.38
SSB	Small RNA Binding Exonuclease Protection Factor La	Protein Coding	42	GC02P169791	14.29
ETFA	Electron Transfer Flavoprotein Subunit Alpha	Protein Coding	45	GC15M076215	14.04
CKM	Creatine Kinase, M-Type	Protein Coding	44	GC19M045306	13.97
FABP3	Fatty Acid Binding Protein 3	Protein Coding	42	GC01M031365	13.85
MIR3614	MicroRNA 3614	RNA Gene	15	GC17M056891	13.78
GNAI2	G Protein Subunit Alpha I2	Protein Coding	46	GC03P050226	13.74
HSP90B1	Heat Shock Protein 90 Beta Family Member 1	Protein Coding	45	GC12P103930	13.69
ERN1	Endoplasmic Reticulum To Nucleus Signaling 1	Protein Coding	45	GC17M064039	13.65
SPCS3	Signal Peptidase Complex Subunit 3	Protein Coding	36	GC04P176319	13.64
LARS1	Leucyl-TRNA Synthetase 1	Protein Coding	36	GC05M146114	13.58
COG1	Component Of Oligomeric Golgi Complex 1	Protein Coding	36	GC17P073193	13.57
NFASC	Neurofascin	Protein Coding	41	GC01P204828	13.56
SRPRA	SRP Receptor Subunit Alpha	Protein Coding	30	GC11M126255	13.53
DHX9	DExH-Box Helicase 9	Protein Coding	40	GC01P182839	13.45
ATP1B1	ATPase Na+/K+ Transporting Subunit Beta 1	Protein Coding	46	GC01P169105	13.36
PTBP1	Polypyrimidine Tract Binding Protein 1	Protein Coding	42	GC19P000797	13.35
TNFRSF9	TNF Receptor Superfamily Member 9	Protein Coding	43	GC01M007915	13.25
TRIM25	Tripartite Motif Containing 25	Protein Coding	43	GC17M056836	13.24
PSMC6	Proteasome 26S Subunit, ATPase 6	Protein Coding	40	GC14P052707	13.17
IL1R2	Interleukin 1 Receptor Type 2	Protein Coding	44	GC02P101991	13.15
SPTBN1	Spectrin Beta, Non-Erythrocytic 1	Protein Coding	43	GC02P054456	12.99
GYS1	Glycogen Synthase 1	Protein Coding	49	GC19M051588	12.97
HRG	Histidine Rich Glycoprotein	Protein Coding	42	GC03P186660	12.88
GPI	Glucose-6-Phosphate Isomerase	Protein Coding	45	GC19P034359	12.84
BTRC	Beta-Transducin Repeat Containing E3 Ubiquitin Protein Ligase	Protein Coding	46	GC10P101354	12.72
RAB18	RAB18, Member RAS Oncogene Family	Protein Coding	39	GC10P027504	12.58
GFER	Growth Factor, Augmenter Of Liver Regeneration	Protein Coding	44	GC16P001984	12.51
PIGT	Phosphatidylinositol Glycan Anchor Biosynthesis Class T	Protein Coding	39	GC20P045416	12.33
DDX6	DEAD-Box Helicase 6	Protein Coding	45	GC11M118748	12.28
RAB8A	RAB8A, Member RAS Oncogene Family	Protein Coding	39	GC19P016111	12.27
HPD	4-Hydroxyphenylpyruvate Dioxygenase	Protein Coding	44	GC12M121839	12.26
GZMA	Granzyme A	Protein Coding	42	GC05P055102	12.23
PRDX3	Peroxiredoxin 3	Protein Coding	42	GC10M119167	12.22
GAB1	GRB2 Associated Binding Protein 1	Protein Coding	44	GC04P143336	12.21
ECHS1	Enoyl-CoA Hydratase, Short Chain 1	Protein Coding	46	GC10M133362	12.17
CLEC4G	C-Type Lectin Domain Family 4 Member G	Protein Coding	36	GC19M007728	12.16
NFKBIB	NFKB Inhibitor Beta	Protein Coding	41	GC19P038899	12.13
SLC25A6	Solute Carrier Family 25 Member 6	Protein Coding	42	GC0XM001386	12
OMP	Olfactory Marker Protein	Protein Coding	36	GC11P077102	11.86
TLN1	Talin 1	Protein Coding	41	GC09M035696	11.83
NDUFA9	NADH:Ubiquinone Oxidoreductase Subunit A9	Protein Coding	43	GC12P004649	11.83
PLVAP	Plasmalemma Vesicle Associated Protein	Protein Coding	37	GC19M017351	11.79
LALBA	Lactalbumin Alpha	Protein Coding	38	GC12M048567	11.76
OASL	2'-5'-Oligoadenylate Synthetase Like	Protein Coding	40	GC12M121674	11.75
RAP1B	RAP1B, Member Of RAS Oncogene Family	Protein Coding	44	GC12P068610	11.75
PCK2	Phosphoenolpyruvate Carboxykinase 2, Mitochondrial	Protein Coding	46	GC14P024094	11.73
IFNA17	Interferon Alpha 17	Protein Coding	34	GC09M021227	11.69
UBE2N	Ubiquitin Conjugating Enzyme E2 N	Protein Coding	45	GC12M093406	11.68
FABP2	Fatty Acid Binding Protein 2	Protein Coding	41	GC04M119317	11.66
RHOB	Ras Homolog Family Member B	Protein Coding	43	GC02P020447	11.45
HNRNPC	Heterogeneous Nuclear Ribonucleoprotein C	Protein Coding	40	GC14M021210	11.42
PDCD6IP	Programmed Cell Death 6 Interacting Protein	Protein Coding	42	GC03P033798	11.27
TAL1	TAL BHLH Transcription Factor 1, Erythroid Differentiation Factor	Protein Coding	44	GC01M047216	11.23
EPS15	Epidermal Growth Factor Receptor Pathway Substrate 15	Protein Coding	45	GC01M051354	11.04
CFAP43	Cilia And Flagella Associated Protein 43	Protein Coding	29	GC10M104129	11.02
PRDX4	Peroxiredoxin 4	Protein Coding	42	GC0XP023665	10.91
DYNLT1	Dynein Light Chain Tctex-Type 1	Protein Coding	37	GC06M158636	10.85
SLC25A5	Solute Carrier Family 25 Member 5	Protein Coding	44	GC0XP119468	10.82
IFNA21	Interferon Alpha 21	Protein Coding	36	GC09M021165	10.74
PCBP2	Poly(RC) Binding Protein 2	Protein Coding	41	GC12P053452	10.65
SF3B2	Splicing Factor 3b Subunit 2	Protein Coding	38	GC11P066050	10.51
RNASEK	Ribonuclease K	Protein Coding	33	GC17P007012	10.48
ACTR3	Actin Related Protein 3	Protein Coding	41	GC02P113889	10.43
MIR590	MicroRNA 590	RNA Gene	18	GC07P074191	10.3
UBR4	Ubiquitin Protein Ligase E3 Component N-Recognin 4	Protein Coding	38	GC01M019074	10.28
HDGF	Heparin Binding Growth Factor	Protein Coding	39	GC01M156822	10.23
SNAP23	Synaptosome Associated Protein 23	Protein Coding	43	GC15P042491	10.09
LOC117307477	CD209 Promoter Region	Biological Region	1	GC19P007749	10.03
LY6E	Lymphocyte Antigen 6 Family Member E	Protein Coding	38	GC08P143017	9.99
AQR	Aquarius Intron-Binding Spliceosomal Factor	Protein Coding	35	GC15M034851	9.92
OAS2	2'-5'-Oligoadenylate Synthetase 2	Protein Coding	39	GC12P112978	9.87
IFNA8	Interferon Alpha 8	Protein Coding	36	GC09P021409	9.48
ZDHHC2	Zinc Finger DHHC-Type Palmitoyltransferase 2	Protein Coding	38	GC08P017156	9.34
SEC22B	SEC22 Homolog B, Vesicle Trafficking Protein	Protein Coding	34	GC01M120150	9.24
STK39	Serine/Threonine Kinase 39	Protein Coding	43	GC02M167954	9.2
EIF3L	Eukaryotic Translation Initiation Factor 3 Subunit L	Protein Coding	38	GC22P037848	9.18
S100A10	S100 Calcium Binding Protein A10	Protein Coding	44	GC01M151955	9.04
RPN2	Ribophorin II	Protein Coding	41	GC20P037178	8.98
DNAJA3	DnaJ Heat Shock Protein Family (Hsp40) Member A3	Protein Coding	40	GC16P004425	8.94
ARF4	ADP Ribosylation Factor 4	Protein Coding	42	GC03M057572	8.89
IFNA6	Interferon Alpha 6	Protein Coding	36	GC09M021349	8.81
IFNA10	Interferon Alpha 10	Protein Coding	35	GC09M021562	8.78
IFNA14	Interferon Alpha 14	Protein Coding	32	GC09M021239	8.74
IFNA4	Interferon Alpha 4	Protein Coding	33	GC09M021186	8.55
IFNA13	Interferon Alpha 13	Protein Coding	34	GC09M021367	8.51
CLEC4C	C-Type Lectin Domain Family 4 Member C	Protein Coding	32	GC12M007695	8.42
IFNA5	Interferon Alpha 5	Protein Coding	37	GC09M021304	8.38
NUP210	Nucleoporin 210	Protein Coding	39	GC03M017906	8.37
TRAF4	TNF Receptor Associated Factor 4	Protein Coding	42	GC17P031708	8.36
RIMS2	Regulating Synaptic Membrane Exocytosis 2	Protein Coding	40	GC08P103500	8.32
XAB2	XPA Binding Protein 2	Protein Coding	37	GC19M007619	8.28
COX5B	Cytochrome C Oxidase Subunit 5B	Protein Coding	41	GC02P097628	8.16
IFNL1	Interferon Lambda 1	Protein Coding	34	GC19P039296	8.16
WBP11	WW Domain Binding Protein 11	Protein Coding	36	GC12M014784	8.14
IFNA16	Interferon Alpha 16	Protein Coding	32	GC09M021216	7.99
TRAM1	Translocation Associated Membrane Protein 1	Protein Coding	38	GC08M070573	7.96
SYVN1	Synoviolin 1	Protein Coding	40	GC11M074466	7.93
RPL7	Ribosomal Protein L7	Protein Coding	41	GC08M073290	7.85
5IFNE	Interferon Epsilon	Protein Coding	34	GC09M021480	7.52
IFNK	Interferon Kappa	Protein Coding	37	GC09P027514	7.44
MIR520A	MicroRNA 520a	RNA Gene	18	GC19P053690	7.36
SAP30L	SAP30 Like	Protein Coding	37	GC05P154445	7.23
IFIT3	Interferon Induced Protein With Tetratricopeptide Repeats 3	Protein Coding	37	GC10P089327	7.1
TRIM33	Tripartite Motif Containing 33	Protein Coding	42	GC01M114392	7.09
MAP4	Microtubule Associated Protein 4	Protein Coding	41	GC03M047850	7.04
PLAAT4	Phospholipase A And Acyltransferase 4	Protein Coding	29	GC11P063593	6.21
TOP3B	DNA Topoisomerase III Beta	Protein Coding	40	GC22M021957	6.1
RAB14	RAB14, Member RAS Oncogene Family	Protein Coding	40	GC09M121178	6.03
IFNW1	Interferon Omega 1	Protein Coding	38	GC09M021140	5.9
PRPSAP1	Phosphoribosyl Pyrophosphate Synthetase Associated Protein 1	Protein Coding	35	GC17M076309	5.83
SEC11B	SEC11 Homolog B, Signal Peptidase Complex Subunit (Pseudogene)	Pseudogene	13	GC08M054522	5.25
THAP12	THAP Domain Containing 12	Protein Coding	29	GC11M076349	5.14
OBP2A	Odorant Binding Protein 2A	Protein Coding	32	GC09P135547	4.36
CNTN3	Contactin 3	Protein Coding	37	GC03M074232	3.78
RNF186	Ring Finger Protein 186	Protein Coding	33	GC01M019814	3.58

## Sheet: AVD
Generic Name	DrugBank Accession Number	Target Gene Name
Fosinopril	DB00492	ACE
Acetazolamide	DB00819	CA1
Acetazolamide	DB00819	CA2
Acetazolamide	DB00819	CA4
Acetazolamide	DB00819	CA12
Acetazolamide	DB00819	CA14
Acetazolamide	DB00819	CA3
Acetazolamide	DB00819	CA7
Acetazolamide	DB00819	AQP1
Acetylcysteine	DB06151	GSS
Acetylcysteine	DB06151	SLC7A11
Acetylcysteine	DB06151	ACY1
Acetylcysteine	DB06151	IKBKB
Acetylcysteine	DB06151	CHUK
Acetylcysteine	DB06151	GRIN2B
Acetylcysteine	DB06151	GRIN1
Acetylcysteine	DB06151	GRIN2A
Acetylcysteine	DB06151	GRIN2D
Acetylcysteine	DB06151	GRIN3A
Angiotensin II	DB11842	AGTR1
Atomoxetine	DB00289	SLC6A2
Atomoxetine	DB00289	SLC6A4
Atomoxetine	DB00289	GRIN1
Atomoxetine	DB00289	GRIN2A
Atomoxetine	DB00289	GRIN2B
Atomoxetine	DB00289	GRIN2C
Atomoxetine	DB00289	GRIN2D
Atomoxetine	DB00289	GRIN3A
Atomoxetine	DB00289	GRIN3B
Atomoxetine	DB00289	KCNJ3
Atomoxetine	DB00289	OPRK1
Baricitinib	DB11817	JAK1
Baricitinib	DB11817	JAK2
Baricitinib	DB11817	PTK2B
Baricitinib	DB11817	JAK3
Benazepril	DB00542	ACE
Bendroflumethiazide	DB00436	SLC12A3
Bendroflumethiazide	DB00436	KCNMA1
Bendroflumethiazide	DB00436	CA1
Bendroflumethiazide	DB00436	CA2
Bendroflumethiazide	DB00436	CA4
Bivalirudin	DB00006	F2
Budesonide	DB01222	NR3C1
Budesonide	DB01222	ANXA1
Buspirone	DB00490	HTR1A
Buspirone	DB00490	DRD2
Buspirone	DB00490	DRD3
Buspirone	DB00490	DRD4
Buspirone	DB00490	ADRA1A
Buspirone	DB00490	ADRA1B
Buspirone	DB00490	ADRA1D
Camostat	DB13729	PRSS1
Camostat	DB13729	TMPRSS2
Camostat	DB13729	ST14
Camostat	DB13729	CCK
Captopril	DB01197	ACE
Captopril	DB01197	MMP2
Captopril	DB01197	MMP9
Captopril	DB01197	LTA4H
Captopril	DB01197	BDKRB1
Chlorothiazide	DB00880	SLC12A3
Chlorothiazide	DB00880	CA1
Chlorothiazide	DB00880	CA2
Chlorthalidone	DB00310	SLC12A1
Chlorthalidone	DB00310	CA1
Cholecalciferol	DB00169	VDR
Clopidogrel	DB00758	P2RY12
Coagulation Factor IX (Recombinant)	DB00100	F10
Coagulation Factor IX (Recombinant)	DB00100	F11
Coagulation Factor IX (Recombinant)	DB00100	F7
Coagulation Factor IX (Recombinant)	DB00100	F8
Coagulation Factor IX (Recombinant)	DB00100	F2
Coagulation Factor IX (Recombinant)	DB00100	LRP1
Coagulation Factor IX (Recombinant)	DB00100	GGCX
Corticotropin	DB01285	MC2R
Corticotropin	DB01285	CRH
Cyclosporine	DB00091	CAMLG
Cyclosporine	DB00091	PPP3R2
Cyclosporine	DB00091	PPIA
Cyclosporine	DB00091	PPIF
Dexmedetomidine	DB00633	ADRA2A
Enalapril	DB00584	ACE
Enoxaparin	DB01225	SERPINC1
Enoxaparin	DB01225	F10
Eprosartan	DB00876	AGTR1
Fluoxetine	DB00472	SLC6A4
Fluoxetine	DB00472	HTR2C
Fluoxetine	DB00472	CHRNA2
Fluoxetine	DB00472	CHRNA3
Fluoxetine	DB00472	CHRNB4
Fluoxetine	DB00472	CKS1B
Fluoxetine	DB00472	KCNH2
Fremanezumab	DB14041	CALCA
Fremanezumab	DB14041	CALCB
Guanfacine	DB01018	ADRA2A
Guanfacine	DB01018	ADRA2B
Heparin	DB01109	SERPINC1
Heparin	DB01109	F10
Heparin	DB01109	SELP
Heparin	DB01109	FGFR4
Heparin	DB01109	FGF4
Heparin	DB01109	FGF19
Heparin	DB01109	FGFR1
Heparin	DB01109	FGF1
Heparin	DB01109	FGFR2
Heparin	DB01109	FGF2
Heparin	DB01109	PF4
Heparin	DB01109	HGF
Hydrochlorothiazide	DB00999	SLC12A3
Hydrochlorothiazide	DB00999	KCNMA1
Hydroxychloroquine	DB01611	TLR7
Hydroxychloroquine	DB01611	TLR9
Hydroxychloroquine	DB01611	ACE2
Indapamide	DB00808	SLC12A3
Interferon beta-1a	DB00060	IFNAR1
Interferon beta-1a	DB00060	IFNAR2
Irbesartan	DB01029	AGTR1
Irbesartan	DB01029	JUN
Ivermectin	DB00602	GLRA3
Ivermectin	DB00602	GABRB3
Lenalidomide	DB00480	CRBN
Lenalidomide	DB00480	TNFSF11
Lenalidomide	DB00480	CDH5
Lenalidomide	DB00480	PTGS2
Linagliptin	DB08882	DPP4
Lisinopril	DB00722	ACE
Lisinopril	DB00722	REN
Losartan	DB00678	AGTR1
Metformin	DB00331	PRKAB1
Metformin	DB00331	ETFDH
Metformin	DB00331	GPD1
Metolazone	DB00524	SLC12A3
Nadroparin	DB08813	SERPINC1
Nadroparin	DB08813	SELP
Nadroparin	DB08813	FOS
Nadroparin	DB08813	MYC
Oseltamivir	DB00198	NEU1
Oseltamivir	DB00198	NEU2
Parathyroid hormone	DB05829	PTH1R
Parathyroid hormone	DB05829	PTH2R
Pentoxifylline	DB00806	ADORA1
Pentoxifylline	DB00806	ADORA2A
Pentoxifylline	DB00806	NT5E
Perindopril	DB00790	ACE
Perindopril	DB00790	SFRP4
Propofol	DB00818	GABRB2
Propofol	DB00818	GABRB3
Propofol	DB00818	SCN4A
Propofol	DB00818	SCN2A
Propofol	DB00818	GABRA1
Propofol	DB00818	GABRA2
Propofol	DB00818	GABRA3
Propofol	DB00818	GABRA4
Propofol	DB00818	GABRA5
Propofol	DB00818	GABRA6
Propofol	DB00818	GABRB1
Propofol	DB00818	GABRB2
Propofol	DB00818	GABRB3
Propofol	DB00818	GABRD
Propofol	DB00818	GABRE
Propofol	DB00818	GABRG1
Propofol	DB00818	GABRG2
Propofol	DB00818	GABRG3
Propofol	DB00818	GABRP
Propofol	DB00818	GABRQ
Quinapril	DB00881	ACE
Ramipril	DB00178	ACE
Ramipril	DB00178	BDKRB1
Rivaroxaban	DB06228	F10
Sargramostim	DB00020	CSF2RA
Sargramostim	DB00020	IL3RA
Sargramostim	DB00020	CSF2RB
Sargramostim	DB00020	SDC2
Sargramostim	DB00020	PRG2
Sertraline	DB01104	SLC6A4
Sertraline	DB01104	SLC6A3
Sertraline	DB01104	PGRMC1
Sertraline	DB01104	SIGMAR1
Sertraline	DB01104	SLC6A2
Sertraline	DB01104	SLC29A4
Sevoflurane	DB01236	GABRA1
Sevoflurane	DB01236	GLRA1
Sevoflurane	DB01236	GRIA1
Sevoflurane	DB01236	ATP2C1
Sevoflurane	DB01236	MT-ND1
Sevoflurane	DB01236	GABRA1
Sevoflurane	DB01236	GABRA2
Sevoflurane	DB01236	GABRA3
Sevoflurane	DB01236	GABRA4
Sevoflurane	DB01236	GABRA5
Sevoflurane	DB01236	GABRA6
Sevoflurane	DB01236	GABRB1
Sevoflurane	DB01236	GABRB2
Sevoflurane	DB01236	GABRB3
Sevoflurane	DB01236	GABRD
Sevoflurane	DB01236	GABRE
Sevoflurane	DB01236	GABRG1
Sevoflurane	DB01236	CCDC51
Spironolactone	DB00421	NR3C2
Spironolactone	DB00421	AR
Spironolactone	DB00421	PGR
Spironolactone	DB00421	NR3C1
Spironolactone	DB00421	CYP11B2
Spironolactone	DB00421	CYP17A1
Spironolactone	DB00421	SRD5A1
Spironolactone	DB00421	SRD5A2
Spironolactone	DB00421	SRD5A3
Spironolactone	DB00421	SHBG
Spironolactone	DB00421	CACNG1
Spironolactone	DB00421	CACNG2
Spironolactone	DB00421	CACNG3
Spironolactone	DB00421	CACNG4
Spironolactone	DB00421	CACNG5
Spironolactone	DB00421	CACNG6
Spironolactone	DB00421	CACNG7
Spironolactone	DB00421	CACNG8
Spironolactone	DB00421	CACNA2D1
Spironolactone	DB00421	CACNA2D2
Spironolactone	DB00421	CACNA2D3
Spironolactone	DB00421	CACNA2D4
Spironolactone	DB00421	CACNA1C
Spironolactone	DB00421	CACNA1D
Spironolactone	DB00421	CACNA1F
Spironolactone	DB00421	CACNA1S
Spironolactone	DB00421	CACNB1
Spironolactone	DB00421	CACNB2
Spironolactone	DB00421	CACNB3
Spironolactone	DB00421	CACNB4
Spironolactone	DB00421	CACNA1B
Spironolactone	DB00421	CACNA1A
Spironolactone	DB00421	CACNA1E
Spironolactone	DB00421	CACNA1G
Spironolactone	DB00421	CACNA1H
Spironolactone	DB00421	CACNA1I
Spironolactone	DB00421	NR1I2
Telmisartan	DB00966	AGTR1
Telmisartan	DB00966	PPARG
Tetrandrine	DB14066	ABCB1
Trandolapril	DB00519	ACE
Valsartan	DB00177	AGTR1
Verapamil	DB00661	CACNA1C
Verapamil	DB00661	CACNA1B
Verapamil	DB00661	CACNA1A
Verapamil	DB00661	KCNJ11
Verapamil	DB00661	CACNA1G
Verapamil	DB00661	CACNA1H
Verapamil	DB00661	KCNH2
Verapamil	DB00661	SLC6A4
Verapamil	DB00661	ADRA1A
Verapamil	DB00661	ADRA1B
Verapamil	DB00661	ADRA1D
Zolpidem	DB00425	GABRA1
Zolpidem	DB00425	GABRA2
Zolpidem	DB00425	GABRA3
Zolpidem	DB00425	GABRG2

## Sheet: ADHFD
Generic Name	DrugBank Accession Number	Target Gene Name
Peginterferon alfa-2a	DB00008	IFNAR1
Peginterferon alfa-2a	DB00008	IFNAR2
Peginterferon alfa-2b	DB00022	IFNAR1
Peginterferon alfa-2b	DB00022	IFNAR2
Coagulation factor VIIa Recombinant Human	DB00036	F10
Coagulation factor VIIa Recombinant Human	DB00036	F3
Coagulation factor VIIa Recombinant Human	DB00036	F7
Coagulation factor VIIa Recombinant Human	DB00036	GGCX
Coagulation factor VIIa Recombinant Human	DB00036	TFPI
alpha-Linolenic acid	DB00132	FADS1
alpha-Linolenic acid	DB00132	FADS2
alpha-Linolenic acid	DB00132	NR1H4
alpha-Linolenic acid	DB00132	PPARA
alpha-Linolenic acid	DB00132	PPARD
alpha-Linolenic acid	DB00132	SLC8A1
alpha-Linolenic acid	DB00132	TRPV1
Tryptophan	DB00150	trpS
Tryptophan	DB00150	trpS
Tryptophan	DB00150	WARS
Tryptophan	DB00150	WARS
Tryptophan	DB00150	WARS2
Tryptophan	DB00150	WARS2
Oseltamivir	DB00198	NA
Oseltamivir	DB00198	NEU1
Oseltamivir	DB00198	NEU2
Caffeine	DB00201	ADORA1
Caffeine	DB00201	ADORA2A
Caffeine	DB00201	ADORA2B
Caffeine	DB00201	ADORA3
Caffeine	DB00201	ATM
Caffeine	DB00201	ITPR1
Caffeine	DB00201	ITPR2
Caffeine	DB00201	ITPR3
Caffeine	DB00201	PDE10A
Caffeine	DB00201	PDE11A
Caffeine	DB00201	PDE1A
Caffeine	DB00201	PDE1B
Caffeine	DB00201	PDE1B
Caffeine	DB00201	PDE1C
Caffeine	DB00201	PDE2A
Caffeine	DB00201	PDE3A
Caffeine	DB00201	PDE3B
Caffeine	DB00201	PDE3B
Caffeine	DB00201	PDE4A
Caffeine	DB00201	PDE4B
Caffeine	DB00201	PDE4B
Caffeine	DB00201	PDE4C
Caffeine	DB00201	PDE4D
Caffeine	DB00201	PDE4D
Caffeine	DB00201	PDE5A
Caffeine	DB00201	PDE5A
Caffeine	DB00201	PDE6A
Caffeine	DB00201	PDE6B
Caffeine	DB00201	PDE6C
Caffeine	DB00201	PDE7A
Caffeine	DB00201	PDE7B
Caffeine	DB00201	PDE8A
Caffeine	DB00201	PDE8B
Caffeine	DB00201	PDE9A
Caffeine	DB00201	PIK3CA
Caffeine	DB00201	PIK3CB
Caffeine	DB00201	PIK3CD
Caffeine	DB00201	PRKDC
Caffeine	DB00201	RYR1
Nevirapine	DB00238	pol
Benzatropine	DB00245	CHRM1
Benzatropine	DB00245	HRH1
Benzatropine	DB00245	SLC6A2
Benzatropine	DB00245	SLC6A3
Benzatropine	DB00245	SLC6A4
Anagrelide	DB00261	PDE3A
Pamidronic acid	DB00282	CASP3
Pamidronic acid	DB00282	CASP9
Pamidronic acid	DB00282	FDPS
Pamidronic acid	DB00282	GGPS1
Clemastine	DB00283	HRH1
Bleomycin	DB00290	LIG1
Bleomycin	DB00290	LIG1
Bleomycin	DB00290	LIG3
Bleomycin	DB00290	LIG3
Raltitrexed	DB00293	FPGS
Raltitrexed	DB00293	TYMS
Bupivacaine	DB00297	PTGER1
Bupivacaine	DB00297	SCN10A
Acetaminophen	DB00316	PTGES3
Acetaminophen	DB00316	PTGS1
Acetaminophen	DB00316	PTGS2
Acetaminophen	DB00316	TRPV1
Codeine	DB00318	OPRD1
Codeine	DB00318	OPRK1
Codeine	DB00318	OPRM1
Indomethacin	DB00328	AKR1C3
Indomethacin	DB00328	GLO1
Indomethacin	DB00328	PLA2G2A
Indomethacin	DB00328	PPARA
Indomethacin	DB00328	PPARG
Indomethacin	DB00328	PTGDR2
Indomethacin	DB00328	PTGR2
Indomethacin	DB00328	PTGS1
Indomethacin	DB00328	PTGS2
Methadone	DB00333	CHRNA3
Methadone	DB00333	CHRNA4
Methadone	DB00333	CHRNA7
Methadone	DB00333	CHRNB2
Methadone	DB00333	GRIN1
Methadone	DB00333	GRIN2A
Methadone	DB00333	GRIN2B
Methadone	DB00333	GRIN2C
Methadone	DB00333	GRIN2D
Methadone	DB00333	GRIN3A
Methadone	DB00333	GRIN3B
Methadone	DB00333	HTR3A
Methadone	DB00333	OPRD1
Methadone	DB00333	OPRM1
Pyrazinamide	DB00339	fas
Pyrazinamide	DB00339	fas
Terfenadine	DB00342	CHRM1
Terfenadine	DB00342	CHRM2
Terfenadine	DB00342	CHRM3
Terfenadine	DB00342	CHRM4
Terfenadine	DB00342	CHRM5
Terfenadine	DB00342	HRH1
Terfenadine	DB00342	KCNH2
Vinorelbine	DB00361	TUBB
Doxylamine	DB00366	CHRM1
Doxylamine	DB00366	CHRM2
Doxylamine	DB00366	CHRM3
Doxylamine	DB00366	CHRM4
Doxylamine	DB00366	CHRM5
Doxylamine	DB00366	HRH1
Doxylamine	DB00366	NR1I3
Phenylephrine	DB00388	ADRA1A
Phenylephrine	DB00388	ADRA1B
Phenylephrine	DB00388	ADRA1D
Phenylpropanolamine	DB00397	ADRA2A
Phenylpropanolamine	DB00397	ADRA2B
Phenylpropanolamine	DB00397	ADRA2C
Phenylpropanolamine	DB00397	ADRB1
Phenylpropanolamine	DB00397	ADRB2
Phenylpropanolamine	DB00397	DRD1
Dexbrompheniramine	DB00405	HRH1
Phenoxymethylpenicillin	DB00417	dacB
Phenoxymethylpenicillin	DB00417	mecA
Phenoxymethylpenicillin	DB00417	pbpA
Phenoxymethylpenicillin	DB00417	SLC15A1
Hyoscyamine	DB00424	ADCY1
Hyoscyamine	DB00424	CHRM1
Hyoscyamine	DB00424	CHRM1
Hyoscyamine	DB00424	CHRM2
Hyoscyamine	DB00424	CHRM2
Hyoscyamine	DB00424	CHRM3
Hyoscyamine	DB00424	CHRM3
Hyoscyamine	DB00424	CHRM4
Hyoscyamine	DB00424	CHRM4
Hyoscyamine	DB00428	ADCY1
Trimethoprim	DB00440	folA
Trimethoprim	DB00440	folA
Chloramphenicol	DB00446	CD55
Chloramphenicol	DB00446	draA
Chloramphenicol	DB00446	rplP
Levothyroxine	DB00451	ITGAV
Levothyroxine	DB00451	ITGB3
Levothyroxine	DB00451	THRA
Levothyroxine	DB00451	THRB
Nabumetone	DB00461	PTGS1
Nabumetone	DB00461	PTGS2
Ketorolac	DB00465	PTGS1
Ketorolac	DB00465	PTGS2
Chlorpromazine	DB00477	ADRA1A
Chlorpromazine	DB00477	ADRA1A
Chlorpromazine	DB00477	ADRA1B
Chlorpromazine	DB00477	ADRA1B
Chlorpromazine	DB00477	ADRA1D
Chlorpromazine	DB00477	ADRA2A
Chlorpromazine	DB00477	ADRA2B
Chlorpromazine	DB00477	ADRA2C
Chlorpromazine	DB00477	CALM1
Chlorpromazine	DB00477	CHRM1
Chlorpromazine	DB00477	CHRM3
Chlorpromazine	DB00477	DRD1
Chlorpromazine	DB00477	DRD1
Chlorpromazine	DB00477	DRD2
Chlorpromazine	DB00477	DRD3
Chlorpromazine	DB00477	DRD4
Chlorpromazine	DB00477	DRD5
Chlorpromazine	DB00477	DRD5
Chlorpromazine	DB00477	HRH1
Chlorpromazine	DB00477	HRH4
Chlorpromazine	DB00477	HTR1A
Chlorpromazine	DB00477	HTR2A
Chlorpromazine	DB00477	HTR2A
Chlorpromazine	DB00477	HTR2B
Chlorpromazine	DB00477	HTR2C
Chlorpromazine	DB00477	HTR2C
Chlorpromazine	DB00477	HTR6
Chlorpromazine	DB00477	HTR7
Chlorpromazine	DB00477	KCNH2
Chlorpromazine	DB00477	ORM1
Chlorpromazine	DB00477	ORM2
Chlorpromazine	DB00477	SMPD1
Dicloxacillin	DB00485	pbp1b
Dicloxacillin	DB00485	pbp2a
Dicloxacillin	DB00485	pbp3
Dicloxacillin	DB00485	pbpA
Dicloxacillin	DB00485	pbpC
Dicloxacillin	DB00485	penA
Nitazoxanide	DB00507	por
Triflupromazine	DB00508	CHRM1
Triflupromazine	DB00508	CHRM2
Triflupromazine	DB00508	DRD1
Triflupromazine	DB00508	DRD2
Triflupromazine	DB00508	HTR2B
Dextromethorphan	DB00514	CHRNA2
Dextromethorphan	DB00514	CHRNA3
Dextromethorphan	DB00514	CHRNA4
Dextromethorphan	DB00514	CHRNA7
Dextromethorphan	DB00514	CHRNB2
Dextromethorphan	DB00514	CHRNB4
Dextromethorphan	DB00514	CYBA
Dextromethorphan	DB00514	CYBB
Dextromethorphan	DB00514	GRIN3A
Dextromethorphan	DB00514	NCF1
Dextromethorphan	DB00514	NCF1
Dextromethorphan	DB00514	NCF4
Dextromethorphan	DB00514	OPRD1
Dextromethorphan	DB00514	OPRK1
Dextromethorphan	DB00514	OPRM1
Dextromethorphan	DB00514	PGRMC1
Dextromethorphan	DB00514	RAC1
Dextromethorphan	DB00514	RAC2
Dextromethorphan	DB00514	SIGMAR1
Dextromethorphan	DB00514	SIGMAR1
Dextromethorphan	DB00514	SLC6A2
Dextromethorphan	DB00514	SLC6A4
Albendazole	DB00518	TUBA1A
Albendazole	DB00518	TUBB4B
Cyclophosphamide	DB00531	NR1I2
Atropine	DB00572	CHRM1
Atropine	DB00572	CHRM2
Atropine	DB00572	CHRM3
Atropine	DB00572	CHRM4
Atropine	DB00572	CHRM5
Atropine	DB00572	CHRNA4
Atropine	DB00572	CHRNB2
Atropine	DB00572	GLRA1
Levocarnitine	DB00583	CES1
Levocarnitine	DB00583	CPT1A
Levocarnitine	DB00583	CPT2
Levocarnitine	DB00583	CRAT
Levocarnitine	DB00583	CROT
Levocarnitine	DB00583	MPO
Levocarnitine	DB00583	Q9H015
Levocarnitine	DB00583	SLC22A5
Levocarnitine	DB00583	SLC25A20
Levocarnitine	DB00583	SLC25A29
Levocarnitine	DB00583	XDH
Diclofenac	DB00586	PTGS1
Diclofenac	DB00586	PTGS2
Demeclocycline	DB00618	AVPR2
Mebendazole	DB00643	TUBA1A
Mebendazole	DB00643	TUBB4B
Dyclonine	DB00645	SCN10A
Dyclonine	DB00645	SCN10A
Epinephrine	DB00668	ADRA1A
Epinephrine	DB00668	ADRA1A
Epinephrine	DB00668	ADRA1B
Epinephrine	DB00668	ADRA1B
Epinephrine	DB00668	ADRA1D
Epinephrine	DB00668	ADRA1D
Epinephrine	DB00668	ADRA2A
Epinephrine	DB00668	ADRA2A
Epinephrine	DB00668	ADRA2B
Epinephrine	DB00668	ADRA2B
Epinephrine	DB00668	ADRB1
Epinephrine	DB00668	ADRB1
Epinephrine	DB00668	ADRB2
Epinephrine	DB00668	ADRB2
Epinephrine	DB00668	TNF
Epinephrine	DB00668	TNF
Flurbiprofen	DB00712	PTGS1
Flurbiprofen	DB00712	PTGS2
Paroxetine	DB00715	ADRA1A
Paroxetine	DB00715	ADRA2B
Paroxetine	DB00715	ADRA2C
Paroxetine	DB00715	ADRB1
Paroxetine	DB00715	ADRB2
Paroxetine	DB00715	ADRB3
Paroxetine	DB00715	CHRM1
Paroxetine	DB00715	CHRM2
Paroxetine	DB00715	CHRM3
Paroxetine	DB00715	CHRM4
Paroxetine	DB00715	CHRM5
Paroxetine	DB00715	DRD1
Paroxetine	DB00715	DRD2
Paroxetine	DB00715	DRD5
Paroxetine	DB00715	HRH1
Paroxetine	DB00715	HTR1B
Paroxetine	DB00715	HTR1D
Paroxetine	DB00715	HTR1E
Paroxetine	DB00715	HTR1F
Paroxetine	DB00715	HTR2A
Paroxetine	DB00715	HTR2A
Paroxetine	DB00715	HTR2B
Paroxetine	DB00715	HTR2B
Paroxetine	DB00715	HTR2C
Paroxetine	DB00715	HTR3A
Paroxetine	DB00715	HTR3B
Paroxetine	DB00715	HTR3C
Paroxetine	DB00715	HTR3D
Paroxetine	DB00715	HTR3E
Paroxetine	DB00715	HTR4
Paroxetine	DB00715	HTR6
Paroxetine	DB00715	HTR7
Paroxetine	DB00715	SLC6A2
Paroxetine	DB00715	SLC6A4
Imiquimod	DB00724	TLR7
Imiquimod	DB00724	TLR8
Trimipramine	DB00726	ADRA1A
Trimipramine	DB00726	ADRA1B
Trimipramine	DB00726	ADRA2A
Trimipramine	DB00726	ADRA2B
Trimipramine	DB00726	ADRB1
Trimipramine	DB00726	ADRB2
Trimipramine	DB00726	ADRB3
Trimipramine	DB00726	CHRM1
Trimipramine	DB00726	CHRM2
Trimipramine	DB00726	CHRM3
Trimipramine	DB00726	CHRM4
Trimipramine	DB00726	CHRM5
Trimipramine	DB00726	DRD1
Trimipramine	DB00726	DRD2
Trimipramine	DB00726	DRD2
Trimipramine	DB00726	HRH1
Trimipramine	DB00726	HTR1A
Trimipramine	DB00726	HTR1D
Trimipramine	DB00726	HTR2A
Trimipramine	DB00726	HTR2C
Trimipramine	DB00726	Htr2c
Trimipramine	DB00726	HTR3A
Trimipramine	DB00726	SLC6A2
Trimipramine	DB00726	SLC6A3
Trimipramine	DB00726	SLC6A4
Nitroglycerin	DB00727	NPR1
Pentamidine	DB00738	TRDMT1
Etodolac	DB00749	PTGS1
Etodolac	DB00749	PTGS2
Etodolac	DB00749	RXRA
Tetracycline	DB00759	mdfA
Tetracycline	DB00759	PRNP
Tetracycline	DB00759	rpsC
Tetracycline	DB00759	rpsG
Tetracycline	DB00759	rpsH
Tetracycline	DB00759	rpsN
Tetracycline	DB00759	rpsS
Methimazole	DB00763	TPO
Propiomazine	DB00777	ADRA1A
Propiomazine	DB00777	CHRM1
Propiomazine	DB00777	CHRM2
Propiomazine	DB00777	CHRM3
Propiomazine	DB00777	CHRM4
Propiomazine	DB00777	CHRM5
Propiomazine	DB00777	DRD2
Propiomazine	DB00777	HRH1
Propiomazine	DB00777	HTR2A
Propiomazine	DB00777	HTR2C
Mefenamic acid	DB00784	PTGS1
Mefenamic acid	DB00784	PTGS2
Naproxen	DB00788	pab
Naproxen	DB00788	PTGS1
Naproxen	DB00788	PTGS2
Tripelennamine	DB00792	HRH1
Pentoxifylline	DB00806	ADORA1
Pentoxifylline	DB00806	ADORA2A
Pentoxifylline	DB00806	NT5E
Meloxicam	DB00814	PTGS1
Meloxicam	DB00814	PTGS1
Meloxicam	DB00814	PTGS2
Meloxicam	DB00814	PTGS2
Trifluoperazine	DB00831	ADRA1A
Trifluoperazine	DB00831	CALM1
Trifluoperazine	DB00831	CALY
Trifluoperazine	DB00831	DRD2
Trifluoperazine	DB00831	S100A4
Trifluoperazine	DB00831	TNNC1
Brompheniramine	DB00835	CHRM1
Brompheniramine	DB00835	CHRM2
Brompheniramine	DB00835	CHRM3
Brompheniramine	DB00835	CHRM4
Brompheniramine	DB00835	CHRM5
Brompheniramine	DB00835	HRH1
Pseudoephedrine	DB00852	ADRA1A
Pseudoephedrine	DB00852	ADRA2A
Pseudoephedrine	DB00852	ADRB1
Pseudoephedrine	DB00852	ADRB2
Pseudoephedrine	DB00852	ATF1
Pseudoephedrine	DB00852	ATF2
Pseudoephedrine	DB00852	ATF3
Pseudoephedrine	DB00852	ATF4
Pseudoephedrine	DB00852	ATF5
Pseudoephedrine	DB00852	ATF6
Pseudoephedrine	DB00852	ATF7
Pseudoephedrine	DB00852	FOS
Pseudoephedrine	DB00852	IL2
Pseudoephedrine	DB00852	JDP2
Pseudoephedrine	DB00852	JUN
Pseudoephedrine	DB00852	NFATC1
Pseudoephedrine	DB00852	NFKB1
Pseudoephedrine	DB00852	SLC6A2
Pseudoephedrine	DB00852	SLC6A3
Pseudoephedrine	DB00852	SLC6A4
Pseudoephedrine	DB00852	TNF
Suprofen	DB00870	PTGS1
Suprofen	DB00870	PTGS1
Suprofen	DB00870	PTGS2
Suprofen	DB00870	PTGS2
Ethanol	DB00898	CACNA1C
Ethanol	DB00898	CACNA1D
Ethanol	DB00898	CACNA1S
Ethanol	DB00898	CACNB1
Ethanol	DB00898	CACNG1
Ethanol	DB00898	CACNG2
Ethanol	DB00898	CHRNA10
Ethanol	DB00898	CHRNA2
Ethanol	DB00898	CHRNA3
Ethanol	DB00898	CHRNA5
Ethanol	DB00898	CHRNA6
Ethanol	DB00898	CHRNA7
Ethanol	DB00898	CHRNA9
Ethanol	DB00898	CHRNB2
Ethanol	DB00898	CHRNB3
Ethanol	DB00898	CHRNB4
Ethanol	DB00898	GABRA1
Ethanol	DB00898	GABRA2
Ethanol	DB00898	GABRA3
Ethanol	DB00898	GABRA4
Ethanol	DB00898	GABRA5
Ethanol	DB00898	GABRA6
Ethanol	DB00898	GABRB1
Ethanol	DB00898	GABRB2
Ethanol	DB00898	GABRB3
Ethanol	DB00898	GABRD
Ethanol	DB00898	GABRE
Ethanol	DB00898	GABRG1
Ethanol	DB00898	GABRG3
Ethanol	DB00898	GABRP
Ethanol	DB00898	GABRQ
Ethanol	DB00898	GLRA1
Ethanol	DB00898	GLRA2
Ethanol	DB00898	GRIA1
Ethanol	DB00898	GRIA2
Ethanol	DB00898	GRIA3
Ethanol	DB00898	GRIA4
Ethanol	DB00898	GRIN3A
Ethanol	DB00898	HTR3A
Ethanol	DB00898	HTR3B
Ethanol	DB00898	HTR3C
Ethanol	DB00898	HTR3D
Ethanol	DB00898	HTR3E
Ethanol	DB00898	KCNJ3
Ethanol	DB00898	KCNJ5
Ethanol	DB00898	KCNJ6
Ethanol	DB00898	KCNJ9
Ethanol	DB00898	L1CAM
Ethanol	DB00898	P43681
Ethanol	DB00898	SLC29A1
Ethanol	DB00898	SLC29A2
Ethanol	DB00898	VCAM1
Methdilazine	DB00902	HRH1
Methdilazine	DB00902	HRH1
Buprenorphine	DB00921	OPRD1
Buprenorphine	DB00921	OPRK1
Buprenorphine	DB00921	OPRL1
Buprenorphine	DB00921	OPRM1
Misoprostol	DB00929	PTGER1
Misoprostol	DB00929	PTGER2
Misoprostol	DB00929	PTGER3
Misoprostol	DB00929	PTGER4
Methantheline	DB00940	CHRM1
Methantheline	DB00940	CHRM1
Methantheline	DB00940	CHRM2
Methantheline	DB00940	CHRM2
Methantheline	DB00940	CHRM3
Methantheline	DB00940	CHRM3
Methantheline	DB00940	CHRM4
Methantheline	DB00940	CHRM4
Methantheline	DB00940	CHRM5
Methantheline	DB00940	CHRM5
Methantheline	DB00940	HRH2
Methantheline	DB00940	HRH2
Zalcitabine	DB00943	pol
Acetylsalicylic acid	DB00945	AKR1C1
Acetylsalicylic acid	DB00945	CASP1
Acetylsalicylic acid	DB00945	CASP3
Acetylsalicylic acid	DB00945	CCND1
Acetylsalicylic acid	DB00945	EDNRA
Acetylsalicylic acid	DB00945	HSPA5
Acetylsalicylic acid	DB00945	IKBKB
Acetylsalicylic acid	DB00945	MAPK1
Acetylsalicylic acid	DB00945	MAPK15
Acetylsalicylic acid	DB00945	MAPK3
Acetylsalicylic acid	DB00945	MAPK4
Acetylsalicylic acid	DB00945	MAPK6
Acetylsalicylic acid	DB00945	MAPK7
Acetylsalicylic acid	DB00945	MYC
Acetylsalicylic acid	DB00945	NFKBIA
Acetylsalicylic acid	DB00945	PCNA
Acetylsalicylic acid	DB00945	PRKAA1
Acetylsalicylic acid	DB00945	PRKAA2
Acetylsalicylic acid	DB00945	PRKAB1
Acetylsalicylic acid	DB00945	PRKAB2
Acetylsalicylic acid	DB00945	PRKAG1
Acetylsalicylic acid	DB00945	PRKAG2
Acetylsalicylic acid	DB00945	PRKAG3
Acetylsalicylic acid	DB00945	PTGS1
Acetylsalicylic acid	DB00945	PTGS2
Acetylsalicylic acid	DB00945	RPS6KA3
Acetylsalicylic acid	DB00945	TNFAIP6
Acetylsalicylic acid	DB00945	TP53
Mezlocillin	DB00948	mrdA
Mezlocillin	DB00948	pbp3
Mezlocillin	DB00948	pbpA
Cytarabine	DB00987	POLB
Gabapentin	DB00996	ADORA1
Gabapentin	DB00996	ADORA1
Gabapentin	DB00996	CACNA1B
Gabapentin	DB00996	CACNA1B
Gabapentin	DB00996	CACNA1B
Gabapentin	DB00996	CACNA1B
Gabapentin	DB00996	CACNA2D1
Gabapentin	DB00996	CACNA2D1
Gabapentin	DB00996	CACNA2D2
Gabapentin	DB00996	CACNA2D2
Gabapentin	DB00996	KCNQ3
Gabapentin	DB00996	KCNQ3
Gabapentin	DB00996	KCNQ5
Gabapentin	DB00996	KCNQ5
Ketoprofen	DB01009	CXCR1
Ketoprofen	DB01009	PTGS1
Ketoprofen	DB01009	PTGS2
Isosorbide mononitrate	DB01020	GUCY1A2
Oxybutynin	DB01062	CHRM1
Oxybutynin	DB01062	CHRM2
Oxybutynin	DB01062	CHRM3
Diphenhydramine	DB01075	CHRM2
Diphenhydramine	DB01075	CHRM2
Diphenhydramine	DB01075	HRH1
Diphenhydramine	DB01075	HRH1
Diphenylpyraline	DB01146	HRH1
Diphenylpyraline	DB01146	SLC6A3
Cloxacillin	DB01147	dacA
Cloxacillin	DB01147	dacA
Cloxacillin	DB01147	dacA
Cloxacillin	DB01147	dacA
Cloxacillin	DB01147	pbpA
Cloxacillin	DB01147	pbpX
Budesonide	DB01222	ANXA1
Budesonide	DB01222	NR3C1
Bromodiphenhydramine	DB01237	HRH1
Butobarbital	DB01353	GABRA1
Butobarbital	DB01353	GABRA2
Butobarbital	DB01353	GABRA3
Butobarbital	DB01353	GABRA4
Butobarbital	DB01353	GABRA5
Butobarbital	DB01353	GABRA6
Colchicine	DB01394	ABCB1
Choline magnesium trisalicylate	DB01401	PTGS1
Choline magnesium trisalicylate	DB01401	PTGS2
Liotrix	DB01583	THRA
Liotrix	DB01583	THRB
Pivmecillinam	DB01605	pbpA
Erythrityl tetranitrate	DB01613	NPR1
Erythrityl tetranitrate	DB01613	NPR2
Phenindamine	DB01619	HRH1
Isopropamide	DB01625	CHRM3
Isopropamide	DB01625	CHRM4
Huperzine A	DB04864	ACHE
Vildagliptin	DB04876	DPP4
Cobimetinib	DB05239	MAP2K1
Spiramycin	DB06145	rplC
Pizotifen	DB06153	ADRA1A
Pizotifen	DB06153	ADRA1B
Pizotifen	DB06153	ADRA1D
Pizotifen	DB06153	ADRA2A
Pizotifen	DB06153	ADRA2B
Pizotifen	DB06153	ADRA2C
Pizotifen	DB06153	CHRM1
Pizotifen	DB06153	CHRM2
Pizotifen	DB06153	CHRM3
Pizotifen	DB06153	HRH1
Pizotifen	DB06153	HTR1A
Pizotifen	DB06153	HTR1B
Pizotifen	DB06153	HTR2A
Pizotifen	DB06153	HTR2B
Pizotifen	DB06153	HTR2C
Rilonacept	DB06372	IL1A
Rilonacept	DB06372	IL1B
Rilonacept	DB06372	IL1RN
Xylometazoline	DB06694	ADRA1A
Xylometazoline	DB06694	ADRA1B
Xylometazoline	DB06694	ADRA1D
Xylometazoline	DB06694	ADRA2A
Xylometazoline	DB06694	ADRA2B
Xylometazoline	DB06694	ADRA2C
Aceclofenac	DB06736	PTGS1
Aceclofenac	DB06736	PTGS2
Dimetindene	DB08801	CHRM2
Dimetindene	DB08801	CHRM2
Dimetindene	DB08801	HRH1
Dimetindene	DB08801	HRH1
Regorafenib	DB08896	ABL1
Regorafenib	DB08896	BRAF
Regorafenib	DB08896	DDR2
Regorafenib	DB08896	EPHA2
Regorafenib	DB08896	FGFR1
Regorafenib	DB08896	FGFR2
Regorafenib	DB08896	FLT1
Regorafenib	DB08896	FLT4
Regorafenib	DB08896	FRK
Regorafenib	DB08896	KDR
Regorafenib	DB08896	KIT
Regorafenib	DB08896	MAPK11
Regorafenib	DB08896	NTRK1
Regorafenib	DB08896	PDGFRA
Regorafenib	DB08896	PDGFRB
Regorafenib	DB08896	RAF1
Regorafenib	DB08896	RET
Regorafenib	DB08896	TEK
Dabrafenib	DB08912	BRAF
Dabrafenib	DB08912	LIMK1
Dabrafenib	DB08912	NEK11
Dabrafenib	DB08912	RAF1
Dabrafenib	DB08912	SIK1
Siltuximab	DB09036	IL6
Olaparib	DB09074	PARP1
Olaparib	DB09074	PARP2
Olaparib	DB09074	PARP3
Edoxaban	DB09075	F10
Tetracaine	DB09085	RYR1
Tetracaine	DB09085	RYR2
Tetracaine	DB09085	SCN10A
Tetracaine	DB09085	SCN11A
Tetracaine	DB09085	SCN1A
Tetracaine	DB09085	SCN2A
Tetracaine	DB09085	SCN3A
Tetracaine	DB09085	SCN4A
Tetracaine	DB09085	SCN5A
Tetracaine	DB09085	SCN7A
Tetracaine	DB09085	SCN8A
Tetracaine	DB09085	SCN9A
Thyroid, porcine	DB09100	THRA
Thyroid, porcine	DB09100	THRB
Turoctocog alfa	DB09109	F10
Turoctocog alfa	DB09109	F10
Turoctocog alfa	DB09109	F2
Turoctocog alfa	DB09109	F2
Turoctocog alfa	DB09109	F9
Turoctocog alfa	DB09109	F9
Aurothioglucose	DB09121	ADCY1
Aurothioglucose	DB09121	ADCY2
Aurothioglucose	DB09121	ADCY5
Loxoprofen	DB09212	PTGS1
Loxoprofen	DB09212	PTGS2
Kappadione	DB09332	F10
Kappadione	DB09332	F2
Kappadione	DB09332	F7
Kappadione	DB09332	F9
Kappadione	DB09332	GGCX
Kappadione	DB09332	PROC
Kappadione	DB09332	PROS1
Enalaprilat	DB09477	ACE
Enalaprilat	DB09477	BDKRB1
Acrivastine	DB09488	HRH1
Dexchlorpheniramine maleate	DB09555	HRH1
Phenyl salicylate	DB11071	PTGS1
Phenyl salicylate	DB11071	PTGS2
Phenyltoloxamine	DB11160	Hrh1
Homatropine	DB11181	CHRM1
Homatropine	DB11181	CHRM2
Homatropine	DB11181	CHRM3
Homatropine	DB11181	CHRM4
Homatropine	DB11181	CHRM5
Thonzylamine	DB11235	CHRM1
Thonzylamine	DB11235	CHRM2
Thonzylamine	DB11235	CHRM3
Thonzylamine	DB11235	CHRM4
Thonzylamine	DB11235	CHRM5
Thonzylamine	DB11235	HRH1
Tetradecyl hydrogen sulfate (ester)	DB11328	PROCR
Rifamycin	DB11753	rpoA
Rifamycin	DB11753	rpoB
Rifamycin	DB11753	rpoC
Capmatinib	DB11791	MET
Capmatinib	DB11791	MET
Copanlisib	DB12483	PIK3CA
Copanlisib	DB12483	PIK3CD
Mogamulizumab	DB12498	CCR4
Antihemophilic factor human	DB13192	F10
Antihemophilic factor human	DB13192	F9
Mifamurtide	DB13615	NOD2
Mifamurtide	DB13615	TLR4
Agkistrodon piscivorus antivenin	DB13894	PLA2G10
Equine Botulinum Neurotoxin G Immune FAB2	DB13899	botG
Equine Botulinum Neurotoxin A Immune FAB2	DB13900	botA
Equine Botulinum Neurotoxin F Immune FAB2	DB13901	botF
Equine Botulinum Neurotoxin D Immune FAB2	DB13902	botD
Equine Botulinum Neurotoxin B Immune FAB2	DB13903	botB
Equine Botulinum Neurotoxin B Immune FAB2	DB13903	botB
Emicizumab	DB13923	F10
Emicizumab	DB13923	F9
Ferric pyrophosphate citrate	DB13995	FTH1
Ferric pyrophosphate citrate	DB13995	FTH1
Ferric pyrophosphate citrate	DB13995	FTL
Ferric pyrophosphate citrate	DB13995	FTL
Ferric pyrophosphate citrate	DB13995	HBA1
Ferric pyrophosphate citrate	DB13995	HBA1
Ferric pyrophosphate citrate	DB13995	HBB
Ferric pyrophosphate citrate	DB13995	HBB
Moroctocog alfa	DB13999	ASGR2
Moroctocog alfa	DB13999	CALR
Moroctocog alfa	DB13999	CANX
Moroctocog alfa	DB13999	F10
Moroctocog alfa	DB13999	F9
Moroctocog alfa	DB13999	HSPA5
Moroctocog alfa	DB13999	LMAN1
Moroctocog alfa	DB13999	LRP1
Moroctocog alfa	DB13999	MCFD2
Moroctocog alfa	DB13999	PHYH
Moroctocog alfa	DB13999	VWF
Damoctocog alfa pegol	DB14700	F8
Emapalumab	DB14724	IFNG
Margetuximab	DB14967	ERBB2
Pralsetinib	DB15822	DDR1
Pralsetinib	DB15822	FGFR1
Pralsetinib	DB15822	FGFR2
Pralsetinib	DB15822	FLT3
Pralsetinib	DB15822	JAK1
Pralsetinib	DB15822	JAK2
Pralsetinib	DB15822	KDR
Pralsetinib	DB15822	NTRK1
Pralsetinib	DB15822	NTRK3
Pralsetinib	DB15822	PDGFRB
Pralsetinib	DB15822	RET
Ansuvimab	DB16385	GP
